# Supplementary material for: UDP-glucuronate metabolism controls RIPK1-driven liver damage in nonalcoholic steatohepatitis
Source: Nat Commun. 2023 May 11;14:2715. doi: 10.1038/s41467-023-38371-2 (PMC10175487; doi:10.1038/s41467-023-38371-2)
Supplement: Supplementary file 4 — Source Data [file 41467_2023_38371_MOESM4_ESM.xlsx]

## Sheet: Fig. 1
Fig. 1a				Fig. 1b								Fig. 1d								Fig. 1f														Fig. 1j
Gene	Z-score	-log10(P-value)			siNC	siUGDH-1	siUGDH-2	siNC	siUGDH-1	siUGDH-2		Time (h)	Ugdhf/f			Ugdhf/f;Alb-Cre				Ugdhf/f						Ugdhf/f;Alb-Cre									Ugdhf/f			Ugdhf/f;Alb-Cre
ACADL	-1.93246	5.00611		T/C	－	－	－	＋	＋	＋		0	0.39	-1.76	-3.3	0.3	6.41	-2.87		Vehicle	zVAD	Nec-1s	GSK872	Fer-1	Disulfirm	Vehicle	zVAD	Nec-1s	GSK872	Fer-1	Disulfirm			TNF	－	＋	＋	－	＋	＋
ACO1	0.575977	1.07034			1.43	2.26	0.55	53.48	102.64	86.96		2	0.57	0.08	-3.2	1.38	6.67	0.19		52.13	16.55	50.91	70.87	57.54	56.41	95.56	25.8	17.23	101.4	95.38	95.96			Nec-1s			＋			＋
ACO2	-0.33258	3.13507			5.86	3.04	0.98	48.55	88.75	91.07		4	1.99	1.28	-1.49	9.28	11.89	5.21		40.1	15.63	39.69	51.68	38.79	40.15	78.14	18.35	9.44	76.93	65.48	69.09				4.48	21.7	22.62	4.27	61.87	26.08
ACSL1	1.30467	4.26756			1.87	2.35	1.23	49.97	91.99	89.99		6	3.87	3.8	1.94	17.87	19.27	12.29		45.48	19.74	46.05	52.37	48.68	47.83	82.93	21	10.27	85.1	84.12	85.75				0.11	30	32.89	2.33	65.81	11.77
ADH1	-0.09164	1.99304										8	6.98	9.95	8.21	29.44	29.47	22.83																	2.95	23.32	25.29	2.52	54.6	17.45
ADH4	1.87028	3.53197										10	12.34	18.01	15.02	41.44	41.47	34.64
ADH5	-0.44951	4.18519										12	17.46	28.04	23.13	52.44	53.92	40.73		Fig. 1g
ADHFE1	0.981244	1.8304										14	22.07	35.76	31.11	65.47	64.11	50.62		Time (h)	Ugdhf/f			Ugdhf/f + Nec-1s			Ugdhf/f;Alb-Cre			Ugdhf/f;Alb-Cre + Nec-1s
ADH7	0.150042	0.415433										16	26.75	43.07	36.36	71.68	72.09	58.94		0	-2.49	0.73	-2.91	4.21	-2.18	0.1	3.45	-0.36	6.58	-1.54	-1.5	-0.85
ADK	-2.98616	4.34123										18	29.39	49.95	40.77	77.83	82.69	63.37		2	-0.5	2.15	-1.92	3.6	-2.45	-0.18	7.28	3.16	10.26	-0.63	-0.65	-0.5
ALAD	0.421029	0.858716										20	32.21	54.51	45.05	84.7	86.91	67.25		4	2.17	7.02	2.09	5.44	-0.84	1	13.53	16.65	20.14	1.18	1.55	0.82
ALAS1	1.41708	2.86166										22	34.07	57.21	49.77	88.74	92.97	73.07		6	6.69	13.57	7.12	7.21	4.19	4.28	26.02	26.65	31.09	3.39	4.73	3.65
ALAS2	0.561905	2.23604										24	36.76	62.56	52.03	93.8	99.21	77.35		8	11.8	20.81	12.89	12.2	10.63	9.34	36.99	41.05	43.15	6.88	10.06	6.24
ALDH1A1	0.276674	0.06894																		10	17.06	28.98	20.03	16.4	17.81	15.93	45.4	51.09	57.76	9.31	14.44	9.34
ALDH1A2	-1.05662	4.13589																		12	21.52	34.55	25.38	21.09	26.7	20.8	50.78	61.54	66.4	11.87	19.33	11.92
ALDH1A3	1.33303	4.12017																		14	26.59	40.34	29.76	26.05	32.54	26.98	58.73	69.4	73.07	14.66	22.53	14.43
ALDH1B1	1.88213	4.65393										Fig. 1e								16	28.62	45.2	33.55	29.56	37.77	31.51	63.8	74.48	80.6	16.81	25.87	16.63
ALDH2	-1.36719	4.01522																		18	31.16	48.38	37.69	33.06	42.22	35.72	65.21	77.64	83.76	18.57	28.71	18.43
ALDH3A1	-0.64418	4.42806																		20	33.87	51.89	41.28	35.84	45.63	39.21	69.13	82.78	86.43	19.59	30.89	19.66
ALDH3A2	1.43228	3.7778																		22	36.46	54.82	43.43	37.2	49.43	41.81	70.87	86.94	90.11	20.75	32.82	20.2
ALDH3B1	1.46409	4.21659																		24	38.41	58.34	46.15	39.07	53.11	44.09	71.54	86.53	92.12	21.01	34.47	21.61
ALDH7A1	0.59569	0.733505
ALDH9A1	0.9913	1.77589
ALOX5AP	-0.9003	2.90255
APRT	-0.08798	1.20788																		Fig. 1h							Fig. 1i
ASS1	-1.25943	5.05176
BACE1	-0.67795	4.5412
CHAT	0.420341	0.668338		Fig. 1c
COX4I1	0.147209	1.19832
COX5B	-1.2577	4.78788
COX6A1	-0.94856	2.79703
COX6A2	-0.18753	1.79946
COX6B	1.82021	4.30586
COX6C	-1.30435	4.7391
DCK	-1.86466	4.40721
DDC	0.127571	0.732361
DLD	0.478598	0.819015
DLST	0.154434	0.137439
DPYD	1.42152	2.82767
DTYMK	1.2154	2.08595
F2	1.7172	4.25787
FBP1	0.872839	3.45801
FBP2	-1.76355	2.55883
G6PC	-0.5244	2.6449
G6PC2	1.30638	3.65364
G6PC3	-1.51097	3.80658
G6PDX	-2.21607	5.0134
GAD1	0.866491	3.60529
GAD2	-2.53061	2.75866
GGT1	-1.00832	4.28401
GNE	-0.88286	3.68383
GPD2	-2.11246	4.84548
HK1	1.48714	3.48433
HK2	-2.96445	3.33689
Hmgcr	0.596423	0.535063
HMGCS1	1.15574	2.09838
HMGCS2	1.53435	1.441
HSD11B1	1.46844	3.71261
HSD11B2	-1.18211	4.39131
HSD17B1	-1.89283	4.89559
HSD17B7	-0.14305	1.55518
HSD17B4	-1.23166	4.54431
HSD17B12	-1.17041	4.56216
HSD17B3	0.442767	0.29044
HSD3B1	0.37951	0.310992
IMPDH1	0.223787	0.293521
IMPDH2	-0.08007	0.795382
MYLK	-1.16884	2.15051
NAT1	-1.7881	2.72021
OGDH	1.62798	1.71351
PAH	0.017851	2.69728
PCK1	2.10656	4.01287
PIK3C3	0.953912	3.77085
PKLR	-0.57637	1.21171
PKM2	-0.28167	1.19832
PLAT	0.796755	1.31306
PLAU	0.948756	1.27447
PTGS2	-1.29181	3.55926
PYGB	1.25394	4.04844
PYGL	0.249038	0.116065
PYGM	0.581799	0.768222
RDH5	-0.34646	3.79745
RDH1	0.501933	0.35204
RDH6	-1.71497	4.03085
RDH7	-1.16226	3.88906
RDH9	-0.66542	4.60867
RDH11	0.854972	2.01057
RDH13	-0.36454	2.99909
RDH14	-1.27216	3.83928
REN1	-0.27604	3.26596
REN2	0.871438	1.28955
RRM1	-0.95279	4.54034
RRM2B	-2.0604	3.3897
SAT1	1.38911	3.73044
SCD1	0.390383	0.369045
SCD3	1.04309	3.31873
SOAT1	0.996629	1.84665
SOAT2	-0.00339	0.475713
SPTLC1	0.926494	2.07586
SPTLC2	0.777879	2.13007
SQLE	1.85462	4.25234
STS	-1.13328	4.05617
TAT	-1.28975	3.5913
TK1	-1.96616	4.22903
TPH1	0.789804	3.30937
TPH2	0.823934	3.30783
UGDH	-3.13331	3.32691
UGT2A1	-0.80305	4.37694
UGT1A1	1.18353	3.3976
UGT1A2	1.98019	4.28034
UGT1A6	-0.18846	3.39537
UGT2B5	-1.31156	3.21443
UGT8	0.641734	2.42613
XDH	1.13897	3.83709
CASP8	3.31477	4.72847

## Sheet: Fig. 2
Fig. 2a															Fig. 2f						Fig. 2l
											No steatosis	Simple steatosis	NASH
											1	0.983	0.602		UDP-Glc			UDP-GlcA
											1.146	0.944	0.511		No steatosis	NASH		No steatosis	NASH
											0.985	0.888	0.545		3.26808e+06	3.18162e+06		3.4667e+06	1.04665e+06
											1.086	0.898	0.514		1.51299e+06	4.02772e+06		3.18945e+06	1.46884e+06
											0.883	1.079	0.688		1.81091e+06	4.33372e+06		2.66293e+06	2.10303e+06
											0.842	0.919	0.607		2.50191e+06	3.89751e+06		3.11713e+06	988758
												0.883	0.532		3.04011e+06	4.17572e+06		2.29423e+06	1.68952e+06
												0.755	0.479		2.94492e+06	3.57418e+06		3.97576e+06	1.2181e+06
												0.779	0.307
												0.684	0.488
												0.834	0.311
												0.619	0.144		Fig. 2g
												0.717
												0.648			UDP-Glc			UDP-GlcA
												0.698			ND	CD-HFD		ND	CD-HFD
												0.618			1.15499e+06	1.85763e+06		212530	51411.5
												0.593			950299	2.0577e+06		225312	72573.1
Fig. 2b			Fig. 2c						Fig. 2d						730798	2.77015e+06		242350	96870
NAS	Relative UGDH levels		ALT	Relative UGDH levels		AST	Relative UGDH levels								992068	1.59367e+06		199590	76015.8
0	1		10	1		14	1								963228	2.27643e+06		203297	87916.9
0	1.146		13	1.146		18	1.146								1.0115e+06	1.70748e+06		232952	72473.6
0	0.985		9	0.985		15	0.985
0	1.086		31	1.086		9	1.086
0	0.883		15	0.883		22	0.883
0	0.842		4	0.842		12	0.842								Fig. 2i			Fig. 2k
1	0.983		28	0.983		37	0.983
1	0.944		48	0.944		58	0.944								ND	CD-HFD		ND	CD-HFD
1	0.888		17	0.888		42	0.888								3	55		0	55
1	0.898		17	0.898		57.9	0.898								0	81		1	63
1	1.079		19	1.079		26	1.079								2	94		0	87
1	0.919		19	0.919		18	0.919								0	55		0	58
2	0.883		14.9	0.883		21.4	0.883								3	83		1	86
2	0.755		42	0.755		121	0.755								1	72		1	71
2	0.779		36.2	0.779		46.5	0.779
2	0.684		150	0.684		52	0.684
2	0.834		29	0.834		23	0.834
3	0.619		32	0.619		24	0.619
3	0.717		23	0.717		32	0.717
3	0.648		40	0.648		132	0.648
3	0.698		35	0.698		80	0.698
3	0.618		74	0.618		72	0.618
3	0.593		16	0.593		53	0.593
4	0.602		62	0.602		56	0.602
4	0.511		42	0.511		34	0.511
4	0.545		87	0.545		105	0.545
4	0.514		77	0.514		93	0.514
4	0.688		132	0.688		55	0.688
5	0.607		14.8	0.607		32.2	0.607
5	0.532		81	0.532		83	0.532
5	0.479		33	0.479		38	0.479
6	0.307		50	0.307		55	0.307
6	0.488		92.8	0.488		221.2	0.488
7	0.311		105	0.311		95	0.311
11	0.144		115	0.144		83	0.144

## Sheet: Fig. 3
Fig. 3a											Fig. 3c										Fig. 3g
Time (h)	Ugdhf/f			Ugdhf/f;Alb-Cre			Ugdhf/f;Alb-Cre;Ripk1-D138N					Ugdhf/f	Ugdhf/f;Alb-Cre	Ugdhf/f;Alb-Cre;Ripk1-D138N	Ugdhf/f	Ugdhf/f;Alb-Cre	Ugdhf/f;Alb-Cre;Ripk1-D138N				ALT				AST
0	-0.31	-2.3	-3.36	-5.77	-3.58	-7.85	-1.96	0.27	-1.63		TNF	－	－	－	＋	＋	＋				Ugdhf/f	Ugdhf/f;Alb-Cre	Ugdhf/f;Alb-Cre;Ripk1-D138N		Ugdhf/f	Ugdhf/f;Alb-Cre	Ugdhf/f;Alb-Cre;Ripk1-D138N
2	0.34	-4.55	-4.36	-5.81	-1.22	-5.38	-2.71	0.86	-2.52			0.09	0.46	0.41	20.2	49.16	14.89				209.2	406.8	192.5		239.7	354.2	166.4
4	-0.53	-3.3	-3.09	6.03	3.12	3.8	1.04	5.01	0.81			5.7	3.62	3.89	23.82	73.13	19.74				192.7	258.6	151.4		263.5	504.5	155.7
6	-0.67	-1.57	-1.96	14.75	10.9	12.75	2.05	6.1	1.35			1.97	3.35	1.94	20.56	53.48	17.01				233.6	330.3	103.4		212.7	315.1	177.4
8	0.69	2.2	0.72	27.96	18.57	24.77	4.54	7.71	2.18												187.6	344.3	144		235.9	402.1	95.2
10	4.74	8.27	5.82	46	28.92	36.35	3.17	12.3	3.29												248.8	361.4	146.9		294.7	418.1	168.2
12	9.92	16.47	14.78	56.07	36.54	43.71	3.05	11.11	3.94												240.7	285.8	169.3		224.9	350.5	179.5
14	17.12	25.3	21.57	66.16	46.05	53.62	4.91	13.12	3.89		Fig. 3d
16	23.36	35.52	26.52	76.67	48.6	62.49	5.62	17.5	4.79
18	26.69	42.48	32.89	84.71	52.94	71.44	7.13	16.62	5.43		Ugdhf/f	Ugdhf/f;Alb-Cre	Ugdhf/f;Alb-Cre;Ripk1-D138N
20	31.47	47	36.58	91.68	60.13	73.83	6.48	15.15	6.42		52	110	6								Fig. 3h
22	33.69	51.79	39.99	96.45	61.87	83.93	7.78	17.86	6.61		44	88	5
24	35.31	57.32	43.21	100.16	65	86.45	8.93	18	6.77		63	87	7								MTS				Sirius Red
											45	97	6								Ugdhf/f	Ugdhf/f;Alb-Cre	Ugdhf/f;Alb-Cre;Ripk1-D138N		Ugdhf/f	Ugdhf/f;Alb-Cre	Ugdhf/f;Alb-Cre;Ripk1-D138N
											34	111	4								5.19	12.12	3.75		9.45	16.23	5.75
											76	105	3								4.03	10.61	1.65		6.88	16.01	5.16
Fig. 3b																					9.15	7.45	2.35		5.91	12.99	2.49
																					4.05	12.85	2.15		5.48	13.56	1.99
																					5.65	13.05	1.11		8.01	11.97	2.47
											Fig. 3e										5.26	16.08	2.28		5.23	18.44	2.18
											Ugdhf/f	Ugdhf/f;Alb-Cre	Ugdhf/f;Alb-Cre;Ripk1-D138N
											45	165	27
											47	142	36								Fig. 3i
											59	98	24
											81	136	26								Ugdhf/f	Ugdhf/f;Alb-Cre	Ugdhf/f;Alb-Cre;Ripk1-D138N
											73	161	33								5.19	12.12	3.75
											84	108	18								4.03	10.61	1.65
																					9.15	7.45	2.35
																					4.05	12.85	2.15
																					5.65	13.05	1.11
											Fig. 3f										5.26	16.08	2.28
																					Fig. 3j
																						Ugdhf/f						Ugdhf/f;Alb-Cre						Ugdhf/f;Alb-Cre;Ripk1-D138N
																					Col1a1	1	1.113	1.224	0.839	1.253	1.294	1.462	1.636	2.212	1.854	2.407	1.647	1.102	1.234	0.675	1.313	0.784	0.434
																					Col3a1	1	1.213	1.201	1.259	1.832	1.112	1.578	2.388	1.834	1.519	1.543	2.261	0.957	0.756	1.348	1.354	0.646	0.945
																					Pdgfa	1	1.632	1.135	0.766	1.164	1.209	1.957	1.698	1.506	1.21	2.144	2.277	1.442	0.624	1.288	0.963	1.013	1.357
																					Pdgfb	1	1.043	1.157	1.428	1.255	0.745	2.183	1.992	1.365	2.297	1.333	2.019	0.552	1.048	1.523	0.816	0.562	1.048
																					Pdgfra	1	1.418	1.272	0.718	0.963	0.905	2.143	1.677	1.388	1.842	1.312	2.151	1.132	0.509	0.497	0.748	1.109	1.249
																					Acta2	1	1.232	0.685	1.275	1.452	1.608	2.276	1.502	2.217	1.347	2.308	1.654	1.297	1.333	1.415	1.078	0.833	0.359

## Sheet: Fig. 4
Fig. 4a						Fig. 4e						Fig. 4h
						ALT			AST				AAV-Ctrl						AAV-UGDH
						AAV-Ctrl	AAV-UGDH		AAV-Ctrl	AAV-UGDH		Col1a1	1	1.196	1.311	1.413	1.627	1.261	0.304	0.106	0.661	0.472	1.122	0.687
						247.9	135.3		302.8	157.9		Col3a1	1	1.053	1.261	1.743	1.566	0.887	0.404	0.787	0.897	1.021	0.751	0.612
						194.6	109.7		223.3	103.8		Pdgfa	1	1.375	1.359	1.538	1.677	1.457	1.385	0.638	0.737	0.385	0.696	1.008
						201.8	106.8		263.4	174.8		Pdgfb	1	1.109	1.422	0.793	1.263	1.257	0.379	0.472	0.703	0.312	0.546	0.731
						206.6	96.3		301.1	202.6		Pdgfra	1	1.021	1.909	1.506	1.337	1.233	0.397	1.095	0.643	1.226	0.777	0.503
						179.2	121.6		345.4	152.5		Acta2	1	1.096	1.582	1.195	0.836	1.223	0.669	0.914	0.695	0.556	0.312	0.872
						155.8	110.1		267.6	130.2
Fig. 4b			Fig. 4c			Fig. 4f
AAV-Ctrl	AAV-UGDH		AAV-Ctrl	AAV-UGDH		MTS			Sirius Red
46	23		101	35		AAV-Ctrl	AAV-UGDH		AAV-Ctrl	AAV-UGDH
84	26		69	24		7.4	3.4		8.47	2.36
68	33		82	45		8.87	2.9		4.93	1.63
47	28		58	35		6.01	2.1		7.35	3.45
53	43		86	27		8.1	4.5		4.96	3.15
61	16		69	24		7.7	1.8		5.58	5.09
						7.2	2.2		9.38	4.04
Fig. 4d
						Fig. 4g
						AAV-Ctrl	AAV-UGDH
						0.893	0.213
						0.832	0.411
						0.551	0.352
						1.023	0.279
						0.769	0.614
						0.892	0.156

## Sheet: Fig. 5
Fig. 5a												Fig. 5d											Fig. 5g
	Ugdhf/f											Time (h)	0			200			500					siNC						siUXS1
Time (h)	Vehicle			UDP-Glc			UDP-GlcA					1	-1.65	-1.3	-1.72	-0.57	-0.41	-0.03	-1.75	-0.16	-0.09		Time (h)	Ugdhf/f			Ugdhf/f;Alb-Cre			Ugdhf/f			Ugdhf/f;Alb-Cre
0	1.94	-0.59	0.85	0.88	1.1	0.31	0.27	3.37	-0.64			2	-0.94	-1.09	-1.31	-0.03	-0.28	-0.33	-2.25	-0.92	-0.17		0	4.63	-10.03	-5.72	3.13	-1.75	-2.26	6.05	-2.74	-7.74	0.28	-2.71	-2.08
2	2.04	1.18	2.03	1.57	2.5	5.02	1.88	4.67	0.99			3	4.46	3.72	2.48	-0.57	-0.47	-0.19	-1.69	-0.22	0.17		2	-0.35	-3.65	0.21	4.61	-0.39	1.68	1.89	1.14	-1.85	4.45	0.39	-0.67
4	4.04	6.42	9.42	4.95	8.98	12.36	7.21	7.53	6.59			4	22.7	19.41	19.14	1.34	1.47	1.67	-1.56	-0.3	-0.67		4	1.32	0.93	1.74	9.22	6.87	3.54	4.01	1.69	-0.59	6.45	4.25	2.31
6	7.89	14.26	18.76	10.87	16.91	20.18	15.22	12.35	13.11			5	38.48	31.05	34.53	7.56	8.04	6.97	0.83	2.63	1.2		6	5.26	4.25	4.03	20.75	20.19	13.08	5.66	3.01	5.65	9.02	6.34	3.18
8	14.61	23.24	26.59	15.8	24.65	28.19	24.55	17.37	20.24			6	49.27	40.3	47.93	16.04	17.84	14.32	6.49	7.6	5.03		8	10.3	10.49	8.03	33.26	31.09	21.65	11.87	8.76	13.37	12.3	8.74	6.77
10	20.15	30.13	35.14	20.64	30.81	32.31	31.77	21.73	25.96			7	58.36	47.69	55.78	26.14	28.79	22.74	12.41	15.52	10.26		10	15.48	19.27	13.77	43.97	44.14	34.01	17.6	13.15	20.55	13.54	11.91	7.63
12	26.3	37.36	43.88	25.75	38.75	37.94	38.32	24.97	31.84			8	62.78	52.53	62.01	35.69	39.87	31.49	19.35	23	16.27		12	22.39	27.2	20.62	52.14	52.48	39.65	21.81	18.49	28.71	16.8	14.81	10.39
14	32.46	44.27	48.84	29.51	44.07	41.84	42.9	27.84	36.29			9	67.75	56.51	67.11	45.12	49.69	38.92	27.23	31.59	23.08		14	29.67	35.71	26.82	60.88	62.05	45.75	27.37	24.78	32.84	21.06	17.11	13.55
16	35.45	48.2	54.09	32.49	46.45	43.49	46.26	30.19	38.79			10	71.79	59.19	70.08	51.22	57.33	45.17	33.2	39.66	29.53		16	32.4	41.34	28.76	66.96	66.68	54.77	31.88	27.07	37.14	24.04	20.03	16.49
18	39.92	52.92	57.17	34.78	50.79	45.86	50.66	32.35	42.54			11	73.13	60.63	72.9	55.7	62.37	49.61	39.12	46.56	34.49		18	34.44	44.92	31.55	74.22	73.71	59.53	34.67	29.48	40.14	26.12	22.02	18.72
20	42.93	56.16	60.4	37.11	53.16	47.63	52.58	33.98	45.73			12	75.03	63.19	73.59	58.66	66.22	52.2	44.39	52.11	38.61		20	36.95	46.59	34.52	77.69	78.89	65.4	37.15	31.87	44.13	32.5	26.1	22.27
22	45.93	57.54	62.39	38.5	56.24	49.2	54.34	35.03	47.29														22	42.85	52.07	37.58	80.59	80.92	67.44	39.62	31.7	45.57	38	29.75	25.17
24	47.5	60.24	65.6	41.02	58.56	51.15	57.59	36.31	48.34														24	44.87	53.15	37.4	86.69	87.26	70.01	40.6	33.85	47.91	42.9	35.5	28.29
												Fig. 5e
	Ugdhf/f;Alb-Cre
Time (h)	Vehicle			UDP-Glc			UDP-GlcA					Time (h)	0			200			500
0	-2.41	1.08	3.63	0.06	5.2	-1.17	-0.23	-0.47	0.64			0	-3.53	-2.75	-3.67	-1.41	-1.37	-1.16	-1.36	-1.28	-1.06		Fig. 5h
2	0.29	3.24	5.13	1.73	4.91	-0.04	1.91	2.38	2.57			0.5	-2.02	-1.5	-2.27	-1.6	-1.16	-0.81	-1.62	-1.13	-1.42
4	8.42	9.64	12.83	4.07	12.6	6.56	5.01	7.82	5.4			1	-2.01	-1.53	-2.22	-1.28	-1.27	-1.13	-2.32	-2.1	-1.94
6	20.99	17.51	24.46	12.86	22.46	13.15	8.09	14.42	9.93			1.5	-0.81	1.82	-0.2	-1.72	-1.64	-1.31	-2.14	-2.29	-1.86
8	35.74	27.66	38.86	19.02	30.04	23.04	11.05	20.02	13.75			2	8.51	15.31	13.13	-1.88	-1.35	-1.03	-1.9	-1.69	-1.5
10	51.12	38.89	48.65	31.71	41.8	33.74	14.59	25.51	17.09			2.5	26.71	30.13	34.99	0.69	1.24	1.85	-1.7	-0.99	-1.09
12	57.92	46.18	59.95	40.14	53.1	41.08	17.03	31.21	21.03			3	42.43	40.59	51.86	7.48	7.27	9.33	-0.41	-0.51	0.2
14	67	54.44	64.86	48.84	60.18	49.65	18.63	36.08	23.05			3.5	51.48	47.72	62.54	16.24	14.89	18.12	1.66	1.08	1.38
16	75.97	57.01	73.9	53.84	70.24	56.16	21.2	41.66	25.63			4	60.16	51.96	69.24	23.44	20.16	25.47	3.83	2.71	3.67
18	84.08	62.56	77.47	59.97	77.09	61.5	23.23	45.06	26.94			4.5	64.66	56.6	75.79	28.6	24.76	31.61	6.32	5.33	5.65
20	87.05	65.8	81.8	67.24	84.07	68.58	24.29	45.85	28.69			5	67.87	57.75	78.86	33.3	28.59	35.99	10.52	7.67	8.39
22	93.57	68.89	89.77	70.45	89.43	69.04	26.09	48.43	30.81			5.5	70.55	60.69	82.13	36.96	31.06	40.4	13.68	11.15	10.68
24	96.16	72.01	89.52	71.59	92.36	73.89	27.31	50.59	31.44			6	70.94	62.09	84.42	41.06	34.7	44.4	17.56	13.75	14.12
												6.5	73.31	62.31	86.16	43.56	37.98	47.22	22.05	17.13	17.66
												7	74.39	62.95	85.58	46.6	39.52	51.95	26.85	20.86	20.94
												7.5	74.31	63.77	86.3	49.51	42.4	55.86	31.09	23.85	24.54
Fig. 5b					Fig. 5c							8	75.52	63.23	86.12	52.79	43.96	56.86	34.56	26.83	27.95
												8.5	75.43	63.93	86.71	54.11	46.76	59.58	37.87	29.7	31.41
												9	75.08	64.36	87.05	55.48	47.27	61.27	41.6	33.62	33.81
												Fig. 5f
													Ugdhf/f
												siNC	194547	200802	216077	186642	203829	200745
												siUxs1	353178	338586	329560	320445	395788	403022
													Ugdhf/f;Alb-Cre
												siNC	57900.9	64945.3	63798.7	58270.8	61448.9	66413.4
												siUxs1	238371	209826	180908	210406	184588	199000

## Sheet: Fig. 6
Fig. 6a						Fig. 6b												Fig. 6d
							Fluorescence					dF/dT
						Temperature	Veh	UDP-Glc	UDP-GlcA		Temperature	Veh	UDP-Glc	UDP-GlcA				UDP-GlcA	WT	D156A	Y94A	F162A	N99A/D24A
						30.021	4.486	4.423	4.171		30.0605	-0.0119011	-0.0483563	-0.0314259				25	1.68	0.21	0.24	0.42	0.28
						30.1	4.485	4.419	4.169		30.14	-0.0117965	-0.0483563	-0.0315305				50	3.54	0.44	1.19	1.45	1.88
						30.18	4.484	4.417	4.167		30.2195	-0.0115872	-0.048147	-0.0316351				100	5.27	1.41	2.35	2.11	3.24
						30.259	4.483	4.414	4.164		30.2985	-0.0114826	-0.0481418	-0.0318391				200	6.41	1.85	3.04	3.98	3.99
						30.338	4.482	4.41	4.162		30.378	-0.011378	-0.0480372	-0.0319437				400	7.07	2.16	4.27	4.73	5.21
						30.418	4.481	4.409	4.16		30.4575	-0.0111688	-0.0480372	-0.0320483				800	7.28	2.72	4.86	6.16	5.78
						30.497	4.48	4.406	4.157		30.5365	-0.0110642	-0.0479326	-0.0322576
						30.576	4.479	4.403	4.155		30.6155	-0.0108563	-0.0479273	-0.0324616
						30.655	4.478	4.399	4.152		30.695	-0.010647	-0.0478227	-0.0325662
						30.735	4.476	4.396	4.15		30.7745	-0.0104378	-0.0476135	-0.0326708				Fig. 6e
						30.814	4.476	4.392	4.148		30.8535	-0.0103332	-0.0476083	-0.0327715
						30.893	4.474	4.388	4.145		30.9325	-0.010124	-0.0476083	-0.0328761
						30.972	4.473	4.385	4.143		31.012	-0.00991474	-0.0476083	-0.0330853
						31.052	4.471	4.381	4.14		31.0915	-0.00981013	-0.0475037	-0.0331899
						31.131	4.47	4.378	4.137		31.1705	-0.00960221	-0.0471885	-0.0332906
						31.21	4.468	4.374	4.135		31.25	-0.00928837	-0.0470839	-0.0333952
						31.29	4.467	4.371	4.132		31.3295	-0.00897453	-0.0468747	-0.0334998
						31.369	4.466	4.368	4.13		31.4085	-0.0087653	-0.0466654	-0.0336045
						31.448	4.464	4.366	4.127		31.4875	-0.00835077	-0.0465569	-0.0337051
						31.527	4.463	4.362	4.124		31.567	-0.00803693	-0.0463477	-0.0338098
						31.607	4.461	4.358	4.122		31.6465	-0.00772309	-0.0461385	-0.0339144
						31.686	4.46	4.354	4.119		31.7255	-0.00730856	-0.0460299	-0.0339118
						31.765	4.459	4.351	4.116		31.8045	-0.0068901	-0.0458207	-0.0340164
						31.844	4.458	4.348	4.113		31.884	-0.00668088	-0.0456115	-0.034121
						31.924	4.457	4.344	4.11		31.9635	-0.00626242	-0.0452976	-0.034121
						32.003	4.456	4.34	4.107		32.0425	-0.00584789	-0.0451891	-0.0342217
						32.082	4.456	4.336	4.104		32.122	-0.00532482	-0.0448752	-0.0343263
						32.162	4.454	4.332	4.102		32.2015	-0.00490637	-0.044666	-0.0344309
						32.241	4.453	4.328	4.099		32.2805	-0.00459253	-0.0444568	-0.0344309
						32.32	4.452	4.324	4.096		32.3595	-0.004178	-0.0441416	-0.0345316
						32.399	4.451	4.32	4.093		32.439	-0.00375955	-0.044037	-0.0346362
						32.479	4.45	4.316	4.09		32.5185	-0.00334109	-0.0438278	-0.0346362
						32.558	4.448	4.312	4.087		32.5975	-0.00282326	-0.0435127	-0.0347369
						32.637	4.447	4.309	4.084		32.6765	-0.00230019	-0.0431988	-0.0347369
						32.716	4.446	4.305	4.081		32.756	-0.00177712	-0.042885	-0.0347369
						32.796	4.445	4.302	4.078		32.8355	-0.00135867	-0.0426758	-0.0347369
						32.875	4.444	4.298	4.076		32.9145	-0.000944136	-0.0423606	-0.0348376
						32.954	4.443	4.295	4.072		32.994	-0.000316456	-0.0419421	-0.0349422
						33.034	4.441	4.29	4.069		33.0735	0.000311225	-0.0416283	-0.0349422
						33.113	4.441	4.286	4.066		33.1525	0.000729679	-0.0412099	-0.0349422
						33.192	4.44	4.283	4.063		33.2315	0.00135082	-0.0407914	-0.0349396
						33.271	4.44	4.279	4.059		33.311	0.00187389	-0.0404776	-0.0349396
						33.351	4.439	4.275	4.056		33.3905	0.00250157	-0.0399545	-0.0350442
						33.43	4.438	4.271	4.053		33.4695	0.00301941	-0.0397427	-0.0350416
						33.509	4.437	4.267	4.05		33.5485	0.00354247	-0.0393242	-0.0350416
						33.588	4.436	4.263	4.046		33.628	0.00406554	-0.0390104	-0.0350416
						33.668	4.435	4.259	4.043		33.7075	0.00469322	-0.0386965	-0.0350416
						33.747	4.434	4.256	4.039		33.7865	0.00531436	-0.0383814	-0.035039
						33.826	4.434	4.253	4.036		33.866	0.00594204	-0.0379629	-0.035039
						33.906	4.433	4.249	4.033		33.9455	0.00656972	-0.0375445	-0.035039
						33.985	4.432	4.244	4.029		34.0245	0.00730202	-0.0373352	-0.035039
						34.064	4.432	4.24	4.026		34.1035	0.00802647	-0.0371234	-0.0350364
						34.143	4.432	4.236	4.023		34.183	0.00865415	-0.0367049	-0.0350364
						34.223	4.431	4.233	4.019		34.2625	0.00938644	-0.0361819	-0.0350364
						34.302	4.431	4.228	4.015		34.3415	0.0101109	-0.0358667	-0.0349304
						34.381	4.43	4.223	4.012		34.4205	0.0109478	-0.035239	-0.035035
						34.46	4.43	4.22	4.008		34.5	0.0116801	-0.0349252	-0.0349304
						34.54	4.431	4.215	4.004		34.5795	0.0124124	-0.0342975	-0.0349304
						34.619	4.431	4.212	4.001		34.6585	0.0130335	-0.0339824	-0.0349278
						34.698	4.432	4.208	3.997		34.738	0.0137658	-0.0335639	-0.0349278
						34.778	4.432	4.204	3.994		34.8175	0.0144981	-0.0330409	-0.0348232
						34.857	4.432	4.2	3.99		34.8965	0.0152304	-0.0325178	-0.0348232
						34.936	4.432	4.196	3.987		34.9755	0.0159536	-0.0323112	-0.0348232
						35.015	4.433	4.194	3.984		35.055	0.0166858	-0.0319973	-0.034614
						35.095	4.433	4.19	3.98		35.1345	0.0174181	-0.0314743	-0.0345094
						35.174	4.433	4.187	3.977		35.2135	0.0181413	-0.0314743	-0.0345094
						35.253	4.434	4.183	3.974		35.2925	0.0189782	-0.0311604	-0.0343001
						35.332	4.434	4.18	3.97		35.372	0.0198151	-0.0309512	-0.0343001
						35.412	4.435	4.176	3.966		35.4515	0.0205474	-0.0303235	-0.0340909
						35.491	4.436	4.173	3.963		35.5305	0.0215804	-0.0297037	-0.0339876
						35.57	4.437	4.171	3.96		35.61	0.0223127	-0.0291806	-0.0339876
						35.65	4.437	4.167	3.957		35.6895	0.0232543	-0.0286575	-0.0337784
						35.729	4.438	4.163	3.954		35.7685	0.0241853	-0.0282404	-0.0337758
						35.808	4.439	4.159	3.95		35.8475	0.0252288	-0.027618	-0.0335705
						35.887	4.439	4.156	3.947		35.927	0.0261704	-0.0270949	-0.0333612
						35.967	4.44	4.155	3.944		36.0065	0.0273211	-0.0265718	-0.0332566
						36.046	4.442	4.152	3.941		36.0855	0.0282509	-0.0261586	-0.03305
						36.125	4.444	4.15	3.938		36.1645	0.0291924	-0.0257401	-0.0329454
						36.204	4.445	4.148	3.935		36.244	0.0303431	-0.0254263	-0.0327362
						36.284	4.448	4.145	3.932		36.3235	0.03118	-0.024694	-0.0325269
						36.363	4.45	4.143	3.929		36.4025	0.0323164	-0.0241775	-0.0324236
						36.442	4.452	4.141	3.926		36.482	0.0332579	-0.0235498	-0.0322144
						36.522	4.455	4.138	3.924		36.5615	0.0343041	-0.0231313	-0.0320052
						36.601	4.458	4.136	3.921		36.6405	0.0352351	-0.0226109	-0.0317946
						36.68	4.459	4.134	3.918		36.7195	0.0361753	-0.0218838	-0.0314847
						36.759	4.462	4.133	3.916		36.799	0.0371169	-0.0211515	-0.0311709
						36.839	4.465	4.13	3.913		36.8785	0.0380584	-0.0204192	-0.0309617
						36.918	4.469	4.129	3.91		36.9575	0.0391947	-0.0197994	-0.0308584
						36.997	4.472	4.127	3.907		37.0365	0.0402409	-0.0191717	-0.0305445
						37.076	4.474	4.125	3.905		37.116	0.041287	-0.0183348	-0.0302307
						37.156	4.477	4.124	3.902		37.1955	0.0423331	-0.0174979	-0.0300214
						37.235	4.48	4.121	3.899		37.2745	0.0432629	-0.0167748	-0.0297115
						37.314	4.483	4.119	3.897		37.354	0.0444136	-0.0160425	-0.0295023
						37.394	4.487	4.118	3.894		37.4335	0.0455644	-0.0154148	-0.0291885
						37.473	4.491	4.117	3.892		37.5125	0.0465988	-0.0146864	-0.0288746
						37.552	4.495	4.116	3.89		37.5915	0.0476436	-0.0140627	-0.0285647
						37.631	4.498	4.114	3.888		37.671	0.0486897	-0.013435	-0.0283555
						37.711	4.501	4.113	3.885		37.7505	0.0497359	-0.0128073	-0.027937
						37.79	4.506	4.113	3.882		37.8295	0.0509755	-0.0117742	-0.0276271
						37.869	4.511	4.112	3.88		37.9085	0.0520217	-0.0110419	-0.0272087
						37.948	4.514	4.112	3.878		37.988	0.0530678	-0.0103097	-0.0267902
						38.028	4.519	4.112	3.876		38.0675	0.0541139	-0.00957736	-0.0263717
						38.107	4.523	4.111	3.874		38.1465	0.055147	-0.00875092	-0.0259585
						38.186	4.528	4.112	3.871		38.226	0.0562977	-0.00791401	-0.0256447
						38.266	4.532	4.11	3.869		38.3055	0.0574485	-0.00697249	-0.0252262
						38.345	4.536	4.11	3.867		38.3845	0.0583795	-0.00614081	-0.0247045
						38.424	4.54	4.109	3.865		38.4635	0.0596336	-0.00520452	-0.0242899
						38.503	4.545	4.108	3.863		38.543	0.0607843	-0.00447223	-0.0237669
						38.583	4.55	4.107	3.861		38.6225	0.0617259	-0.00384454	-0.0233484
						38.662	4.555	4.107	3.859		38.7015	0.0628622	-0.00291479	-0.0229352
						38.741	4.56	4.107	3.857		38.7805	0.064013	-0.00186866	-0.0224121
						38.82	4.566	4.105	3.855		38.86	0.0650591	-0.000822523	-0.0219937
						38.9	4.572	4.103	3.853		38.9395	0.0660006	0.000223611	-0.0215752
						38.979	4.577	4.103	3.851		39.0185	0.067137	0.00105006	-0.0209554
						39.058	4.583	4.104	3.849		39.098	0.0680785	0.00220081	-0.0204323
						39.138	4.589	4.103	3.848		39.1775	0.0693339	0.00335155	-0.0199092
						39.217	4.596	4.105	3.845		39.2565	0.0702636	0.00418192	-0.0192842
						39.296	4.602	4.104	3.844		39.3355	0.0711018	0.00532613	-0.0186617
						39.375	4.608	4.106	3.842		39.415	0.072148	0.00626765	-0.0182433
						39.455	4.613	4.105	3.84		39.4945	0.0728803	0.00731379	-0.017511
						39.534	4.619	4.105	3.838		39.5735	0.0739133	0.00824354	-0.0169945
						39.613	4.625	4.106	3.837		39.6525	0.0748548	0.00928967	-0.0164714
						39.692	4.631	4.107	3.835		39.732	0.075901	0.0104404	-0.0158437
						39.772	4.637	4.107	3.833		39.8115	0.0767379	0.0112773	-0.0153206
						39.851	4.643	4.107	3.832		39.8905	0.0776676	0.0123104	-0.0145975
						39.93	4.649	4.108	3.831		39.97	0.0787138	0.0132519	-0.0140744
						40.01	4.655	4.107	3.829		40.0495	0.0796553	0.0144027	-0.0134468
						40.089	4.662	4.107	3.828		40.1285	0.0804817	0.0154396	-0.0127184
						40.168	4.669	4.106	3.826		40.2075	0.08132	0.0166898	-0.0118867
						40.247	4.675	4.108	3.825		40.287	0.0821569	0.0177359	-0.011259
						40.327	4.683	4.111	3.824		40.3665	0.0829938	0.0186774	-0.0106313
						40.406	4.69	4.112	3.822		40.4455	0.0839235	0.0197105	-0.0100115
						40.485	4.697	4.113	3.821		40.525	0.0847604	0.0209658	-0.00938383
						40.565	4.705	4.114	3.819		40.6045	0.0855973	0.0222212	-0.00854692
						40.644	4.713	4.116	3.818		40.6835	0.0865389	0.023372	-0.00781462
						40.723	4.721	4.118	3.817		40.7625	0.0873653	0.0240951	-0.00719479
						40.802	4.73	4.119	3.816		40.842	0.087993	0.0252458	-0.0064625
						40.882	4.738	4.12	3.815		40.9215	0.0886207	0.026292	-0.00562559
						40.961	4.746	4.121	3.814		41.0005	0.0894458	0.0272243	-0.00489852
						41.04	4.755	4.122	3.813		41.0795	0.0899728	0.0284758	-0.00417015
						41.119	4.762	4.125	3.812		41.159	0.0906005	0.0294173	-0.00343786
						41.199	4.771	4.126	3.811		41.2385	0.0912282	0.0305681	-0.00260095
						41.278	4.779	4.128	3.81		41.3175	0.0915381	0.0317044	-0.00187781
						41.357	4.788	4.129	3.809		41.397	0.0919565	0.0328552	-0.0010409
						41.437	4.796	4.131	3.808		41.4765	0.0926888	0.0339013	-0.000203996
						41.516	4.804	4.134	3.808		41.5555	0.0930027	0.0348428	0.000528298
						41.595	4.812	4.137	3.808		41.6345	0.0935192	0.0360825	0.00135474
						41.674	4.821	4.14	3.807		41.714	0.0937284	0.0371286	0.00229627
						41.754	4.83	4.142	3.806		41.7935	0.0941469	0.0381748	0.00313317
						41.833	4.839	4.144	3.806		41.8725	0.0946608	0.039417	0.00406554
						41.912	4.848	4.148	3.806		41.9515	0.0950832	0.0402526	0.00500314
						41.991	4.857	4.152	3.805		42.031	0.0955016	0.041508	0.00584005
						42.071	4.865	4.155	3.805		42.1105	0.0959201	0.0425541	0.00678157
						42.15	4.874	4.158	3.804		42.1895	0.0961267	0.0434839	0.00771132
						42.229	4.884	4.161	3.804		42.269	0.0961267	0.04453	0.00854823
						42.309	4.893	4.164	3.804		42.3485	0.0964405	0.0455762	0.00948975
						42.388	4.902	4.167	3.804		42.4275	0.0966498	0.0466223	0.0104313
						42.467	4.911	4.169	3.804		42.5065	0.0969597	0.047552	0.0114643
						42.546	4.92	4.172	3.804		42.586	0.0969597	0.048389	0.0125105
						42.626	4.93	4.177	3.804		42.6655	0.0969597	0.0494351	0.013452
						42.705	4.94	4.18	3.805		42.7445	0.0972657	0.0502615	0.0143843
						42.784	4.949	4.184	3.806		42.8235	0.0971676	0.0510984	0.0154279
						42.863	4.959	4.187	3.806		42.903	0.0972722	0.05204	0.0163694
						42.943	4.968	4.191	3.807		42.9825	0.0972722	0.0527723	0.0175201
						43.022	4.978	4.195	3.807		43.0615	0.0972722	0.0539086	0.0186565
						43.101	4.988	4.2	3.808		43.141	0.0973768	0.0547455	0.019598
						43.181	4.996	4.204	3.809		43.2205	0.0973768	0.0557917	0.0207488
						43.26	5.007	4.209	3.81		43.2995	0.0971676	0.0568378	0.0217949
						43.339	5.017	4.213	3.811		43.3785	0.0970643	0.0576642	0.0229313
						43.418	5.026	4.216	3.812		43.458	0.0969597	0.0585012	0.0239774
						43.498	5.036	4.221	3.813		43.5375	0.0967504	0.0593381	0.0251282
						43.577	5.046	4.226	3.814		43.6165	0.0964327	0.0605803	0.0262671
						43.656	5.056	4.232	3.815		43.6955	0.0961267	0.0616239	0.0274153
						43.735	5.065	4.238	3.816		43.775	0.0960221	0.0624608	0.0286706
						43.815	5.075	4.243	3.818		43.8545	0.0956036	0.0630885	0.0298214
						43.894	5.084	4.249	3.819		43.9335	0.0952937	0.0641215	0.0309577
						43.973	5.095	4.255	3.821		44.013	0.0947706	0.06454	0.0323177
						44.053	5.104	4.26	3.823		44.0925	0.0944568	0.0654815	0.0333638
						44.132	5.113	4.266	3.825		44.1715	0.094143	0.0660046	0.0346192
						44.211	5.123	4.272	3.826		44.2505	0.0939363	0.066831	0.0358589
						44.29	5.131	4.278	3.829		44.33	0.0935179	0.0675633	0.0371142
						44.37	5.141	4.283	3.831		44.4095	0.0930994	0.068191	0.038265
						44.449	5.15	4.289	3.832		44.4885	0.0926784	0.0687062	0.0396106
						44.528	5.16	4.296	3.835		44.5675	0.0922678	0.0694385	0.0408633
						44.607	5.169	4.302	3.837		44.647	0.0917447	0.0701708	0.0421187
						44.687	5.178	4.308	3.84		44.7265	0.0913262	0.0707985	0.0432694
						44.766	5.188	4.314	3.842		44.8055	0.090913	0.0716249	0.0446124
						44.845	5.198	4.321	3.845		44.885	0.0902853	0.0723572	0.0458678
						44.925	5.206	4.328	3.848		44.9645	0.0896577	0.0732987	0.0472277
						45.004	5.215	4.336	3.852		45.0435	0.0892392	0.0737172	0.0484831
						45.083	5.224	4.343	3.855		45.1225	0.0883094	0.0740271	0.0498261
						45.162	5.233	4.35	3.858		45.202	0.0876818	0.0745502	0.0511861
						45.242	5.242	4.356	3.861		45.2815	0.0869495	0.0752825	0.052546
						45.321	5.251	4.364	3.864		45.3605	0.086123	0.075799	0.053889
						45.4	5.26	4.372	3.868		45.4395	0.0852861	0.0761128	0.055249
						45.479	5.269	4.38	3.872		45.519	0.0844492	0.0764267	0.056609
						45.559	5.278	4.386	3.875		45.5985	0.0834031	0.0769497	0.0579689
						45.638	5.286	4.394	3.879		45.6775	0.0825766	0.0774663	0.0593119
						45.717	5.294	4.402	3.884		45.757	0.0817397	0.0778847	0.0606719
						45.797	5.303	4.409	3.888		45.8365	0.0806936	0.0783032	0.0620319
						45.876	5.311	4.418	3.892		45.9155	0.0799613	0.0784078	0.0633918
						45.955	5.319	4.425	3.896		45.9945	0.0788249	0.0789243	0.0647348
						46.034	5.327	4.434	3.901		46.074	0.0778834	0.0792382	0.0661994
						46.114	5.333	4.442	3.906		46.1535	0.0768373	0.0796566	0.0675594
						46.193	5.34	4.451	3.911		46.2325	0.0758042	0.0798632	0.0689023
						46.272	5.348	4.459	3.916		46.3115	0.0747581	0.0798632	0.0701577
						46.351	5.354	4.467	3.921		46.391	0.0738166	0.0799678	0.0714131
						46.431	5.362	4.476	3.926		46.4705	0.0725612	0.0800724	0.0728777
						46.51	5.368	4.485	3.932		46.5495	0.0714248	0.0801758	0.0743239
						46.589	5.375	4.493	3.937		46.629	0.0702741	0.080385	0.0755793
						46.669	5.382	4.503	3.944		46.7085	0.0691233	0.0802804	0.0768347
						46.748	5.389	4.51	3.95		46.7875	0.067868	0.0800711	0.0782992
						46.827	5.396	4.519	3.955		46.8665	0.0667316	0.0800711	0.0795389
						46.906	5.403	4.527	3.962		46.946	0.0655809	0.0800711	0.0810035
						46.986	5.409	4.535	3.968		47.0255	0.0642209	0.0800711	0.0822589
						47.065	5.413	4.544	3.974		47.1045	0.0629812	0.0799678	0.0834985
						47.144	5.42	4.553	3.981		47.1835	0.0616212	0.0798632	0.0848585
						47.223	5.425	4.561	3.988		47.263	0.0603659	0.0798632	0.0861139
						47.303	5.431	4.569	3.995		47.3425	0.0591105	0.0797586	0.0873692
						47.382	5.436	4.577	4.002		47.4215	0.0576642	0.0794487	0.0886089
						47.461	5.441	4.586	4.009		47.501	0.0561997	0.0792395	0.0897597
						47.541	5.447	4.594	4.016		47.5805	0.0548397	0.078821	0.0909104
						47.62	5.451	4.602	4.024		47.6595	0.0533751	0.0787164	0.0921658
						47.699	5.456	4.61	4.031		47.7385	0.0520321	0.0784065	0.0931988
						47.778	5.461	4.618	4.039		47.818	0.0504629	0.077988	0.0944542
						47.858	5.465	4.627	4.048		47.8975	0.0491029	0.077465	0.0955003
						47.937	5.47	4.635	4.055		47.9765	0.0478633	0.0770517	0.0966367
						48.016	5.474	4.644	4.064		48.0555	0.0461895	0.0765287	0.0976828
						48.095	5.477	4.653	4.072		48.135	0.0445156	0.0761102	0.0988336
						48.175	5.481	4.66	4.081		48.2145	0.0431557	0.0757964	0.0998797
						48.254	5.485	4.668	4.089		48.2935	0.0416061	0.0751765	0.100913
						48.333	5.488	4.676	4.098		48.373	0.0399323	0.0746535	0.101959
						48.413	5.491	4.686	4.107		48.4525	0.0383631	0.0738166	0.103005
						48.492	5.494	4.694	4.116		48.5315	0.0368985	0.0730843	0.104051
						48.571	5.498	4.702	4.126		48.6105	0.0352456	0.0723611	0.104981
						48.65	5.5	4.709	4.135		48.69	0.033781	0.0716288	0.106027
						48.73	5.503	4.718	4.145		48.7695	0.0320026	0.0706873	0.106864
						48.809	5.505	4.724	4.155		48.8485	0.030453	0.0700675	0.107794
						48.888	5.508	4.732	4.164		48.9275	0.0288838	0.0692306	0.108631
						48.967	5.511	4.739	4.174		49.007	0.02721	0.0683937	0.109572
						49.047	5.514	4.746	4.184		49.0865	0.02585	0.0674521	0.110304
						49.126	5.516	4.753	4.194		49.1655	0.0241971	0.0666257	0.111028
						49.205	5.518	4.76	4.204		49.245	0.0226279	0.0657888	0.111969
						49.285	5.52	4.766	4.215		49.3245	0.0208495	0.0647427	0.112597
						49.364	5.522	4.773	4.225		49.4035	0.0192881	0.0638051	0.113317
						49.443	5.523	4.78	4.236		49.4825	0.0177307	0.0628714	0.113949
						49.522	5.525	4.787	4.246		49.562	0.0158476	0.0619299	0.114681
						49.602	5.527	4.794	4.257		49.6415	0.0140692	0.0607791	0.115309
						49.681	5.528	4.801	4.268		49.7205	0.0126229	0.0597461	0.115929
						49.76	5.529	4.809	4.279		49.7995	0.0110537	0.0583861	0.116347
						49.839	5.531	4.815	4.29		49.879	0.0093799	0.0571307	0.11687
						49.919	5.53	4.821	4.302		49.9585	0.00770609	0.05598	0.117498
						49.998	5.531	4.827	4.313		50.0375	0.0060532	0.0549469	0.118014
						50.077	5.531	4.835	4.325		50.117	0.00448399	0.0536915	0.118433
						50.157	5.531	4.841	4.336		50.1965	0.00281018	0.052227	0.118851
						50.236	5.531	4.846	4.348		50.2755	0.00114552	0.0508735	0.119259
						50.315	5.531	4.851	4.36		50.3545	-0.000411915	0.0497306	0.119682
						50.394	5.53	4.857	4.372		50.434	-0.00198112	0.0483706	0.119996
						50.474	5.53	4.863	4.384		50.5135	-0.00355032	0.0469061	0.120205
						50.553	5.53	4.868	4.396		50.5925	-0.00530652	0.0456664	0.120411
						50.632	5.529	4.873	4.408		50.6715	-0.00687572	0.0439926	0.120725
						50.711	5.529	4.877	4.42		50.751	-0.00854953	0.0427372	0.121039
						50.791	5.527	4.883	4.432		50.8305	-0.0100141	0.0410634	0.121144
						50.87	5.526	4.888	4.445		50.9095	-0.0113571	0.0396171	0.121247
						50.949	5.525	4.893	4.457		50.989	-0.0128217	0.0380479	0.121247
						51.029	5.523	4.897	4.469		51.0685	-0.0143909	0.0364787	0.121352
						51.108	5.521	4.9	4.481		51.1475	-0.0157417	0.035022	0.121345
						51.187	5.52	4.904	4.493		51.2265	-0.0173004	0.0333599	0.121352
						51.266	5.517	4.908	4.506		51.306	-0.0186604	0.0315815	0.121247
						51.346	5.515	4.911	4.519		51.3855	-0.020125	0.0300123	0.121247
						51.425	5.513	4.915	4.531		51.4645	-0.0215713	0.0281528	0.120937
						51.504	5.511	4.918	4.543		51.5435	-0.0230359	0.0267928	0.120832
						51.583	5.508	4.92	4.556		51.623	-0.0246051	0.0250144	0.120623
						51.663	5.505	4.923	4.568		51.7025	-0.0261743	0.0235498	0.120309
						51.742	5.503	4.926	4.581		51.7815	-0.027414	0.0218969	0.120103
						51.821	5.5	4.929	4.593		51.861	-0.0284601	0.0202231	0.119789
						51.901	5.497	4.931	4.605		51.9405	-0.0300293	0.0184447	0.11937
						51.98	5.493	4.933	4.618		52.0195	-0.0311722	0.0167813	0.119051
						52.059	5.49	4.935	4.63		52.0985	-0.0325243	0.0152226	0.118538
						52.138	5.487	4.937	4.642		52.178	-0.0337797	0.0134441	0.118119
						52.218	5.483	4.939	4.654		52.2575	-0.035035	0.0116657	0.117701
						52.297	5.479	4.94	4.666		52.3365	-0.0364813	0.00990951	0.117184
						52.376	5.475	4.94	4.678		52.4155	-0.0375275	0.00834031	0.116556
						52.455	5.471	4.942	4.69		52.495	-0.0388874	0.00656188	0.116033
						52.535	5.467	4.943	4.701		52.5745	-0.0402474	0.00478345	0.115406
						52.614	5.462	4.943	4.713		52.6535	-0.0413838	0.00292395	0.114579
						52.693	5.459	4.943	4.724		52.733	-0.0426391	0.00114552	0.113952
						52.773	5.455	4.943	4.736		52.8125	-0.0436853	-0.000737525	0.113115
						52.852	5.45	4.943	4.747		52.8915	-0.0447223	-0.0026088	0.112381
						52.931	5.444	4.943	4.759		52.9705	-0.0457632	-0.00416885	0.111556
						53.01	5.44	4.943	4.77		53.05	-0.0469139	-0.00584266	0.110719
						53.09	5.435	4.942	4.781		53.1295	-0.0480647	-0.0077257	0.109777
						53.169	5.429	4.942	4.792		53.2085	-0.0490977	-0.00958521	0.108951
						53.248	5.424	4.94	4.803		53.2875	-0.0501438	-0.011259	0.107905
						53.327	5.419	4.939	4.814		53.367	-0.0512946	-0.0130375	0.106859
						53.407	5.413	4.937	4.825		53.4465	-0.0522361	-0.0146067	0.105813
						53.486	5.408	4.936	4.836		53.5255	-0.0533725	-0.0164662	0.10478
						53.565	5.402	4.933	4.846		53.605	-0.054314	-0.0180354	0.103524
						53.645	5.396	4.932	4.857		53.6845	-0.0553601	-0.0198138	0.102478
						53.724	5.39	4.93	4.867		53.7635	-0.0563971	-0.0214758	0.101329
						53.803	5.384	4.928	4.877		53.8425	-0.0575439	-0.0231405	0.100086
						53.882	5.379	4.925	4.887		53.922	-0.0583808	-0.0248143	0.0989356
						53.962	5.373	4.922	4.896		54.0015	-0.0593224	-0.0264881	0.0976802
						54.041	5.367	4.92	4.906		54.0805	-0.0602521	-0.0279344	0.0963372
						54.12	5.36	4.917	4.915		54.16	-0.0611936	-0.0296082	0.0949772
						54.2	5.354	4.914	4.924		54.2395	-0.0620305	-0.0311774	0.0936173
						54.279	5.348	4.911	4.933		54.3185	-0.0629721	-0.0328512	0.0922573
						54.358	5.34	4.908	4.942		54.3975	-0.0640051	-0.0345041	0.090811
						54.437	5.333	4.904	4.951		54.477	-0.064842	-0.0361779	0.089451
						54.517	5.327	4.901	4.96		54.5565	-0.0655743	-0.0379564	0.0879865
						54.596	5.321	4.896	4.968		54.6355	-0.06661	-0.0395138	0.0864225
						54.675	5.314	4.891	4.976		54.7145	-0.0671344	-0.0410752	0.084869
						54.754	5.307	4.887	4.985		54.794	-0.0679713	-0.0426444	0.0832998
						54.834	5.3	4.883	4.993		54.8735	-0.0687036	-0.0445274	0.081626
						54.913	5.294	4.879	5		54.9525	-0.0694267	-0.0459737	0.0800764
						54.992	5.287	4.873	5.008		55.032	-0.0700544	-0.0474383	0.0784026
						55.072	5.28	4.868	5.016		55.1115	-0.0707867	-0.0489029	0.0766241
						55.151	5.274	4.863	5.023		55.1905	-0.0714144	-0.0503675	0.0748457
						55.23	5.267	4.858	5.03		55.2695	-0.0722408	-0.0518137	0.0730895
						55.309	5.26	4.852	5.037		55.349	-0.0729731	-0.0532783	0.0713111
						55.389	5.252	4.847	5.043		55.4285	-0.0734962	-0.0547429	0.0695326
						55.468	5.245	4.84	5.05		55.5075	-0.0742193	-0.0559878	0.0676574
						55.547	5.237	4.835	5.057		55.5865	-0.0746404	-0.0574446	0.0658947
						55.626	5.231	4.828	5.063		55.666	-0.0752681	-0.0588045	0.0639071
						55.706	5.224	4.822	5.069		55.7455	-0.0758958	-0.0602691	0.0621286
						55.785	5.217	4.816	5.074		55.8245	-0.0764123	-0.0616121	0.0602691
						55.864	5.21	4.809	5.08		55.904	-0.0769353	-0.0627628	0.0583861
						55.944	5.203	4.803	5.085		55.9835	-0.0774584	-0.0640182	0.056503
						56.023	5.196	4.796	5.09		56.0625	-0.0778769	-0.0652736	0.0545154
						56.102	5.189	4.788	5.095		56.1415	-0.0783934	-0.0664099	0.0524493
						56.181	5.182	4.781	5.1		56.221	-0.0788119	-0.0676653	0.0505662
						56.261	5.175	4.773	5.104		56.3005	-0.0794395	-0.0689207	0.0486832
						56.34	5.168	4.767	5.109		56.3795	-0.0797455	-0.0699563	0.0466001
						56.419	5.16	4.759	5.112		56.4585	-0.0800633	-0.0711031	0.0445235
						56.498	5.152	4.753	5.116		56.538	-0.0804817	-0.0722539	0.0425358
						56.578	5.146	4.745	5.12		56.6175	-0.0810048	-0.0734046	0.0405482
						56.657	5.14	4.738	5.123		56.6965	-0.0812114	-0.0743344	0.0385854
						56.736	5.132	4.73	5.126		56.776	-0.0814207	-0.0753805	0.0364931
						56.816	5.126	4.722	5.13		56.8555	-0.0818391	-0.0764267	0.0344008
						56.895	5.119	4.715	5.132		56.9345	-0.0821529	-0.0773682	0.0324132
						56.974	5.112	4.706	5.135		57.0135	-0.0823596	-0.0784012	0.0304504
						57.053	5.105	4.698	5.138		57.093	-0.0826734	-0.0792382	0.0284627
						57.133	5.097	4.689	5.14		57.1725	-0.0829872	-0.0799704	0.026475
						57.212	5.091	4.682	5.142		57.2515	-0.0831886	-0.0810061	0.0243932
						57.291	5.083	4.673	5.144		57.3305	-0.0835077	-0.0818417	0.0225246
						57.37	5.075	4.664	5.146		57.41	-0.0836123	-0.082574	0.0204323
						57.45	5.068	4.655	5.147		57.4895	-0.0840308	-0.0834109	0.0185493
						57.529	5.061	4.646	5.148		57.5685	-0.0843407	-0.0841341	0.0164832
						57.608	5.055	4.637	5.149		57.648	-0.0844453	-0.0848664	0.0146001
						57.688	5.048	4.628	5.15		57.7275	-0.0844453	-0.0857033	0.0125078
						57.767	5.042	4.62	5.151		57.8065	-0.0846545	-0.0864356	0.0105202
						57.846	5.035	4.612	5.151		57.8855	-0.0848611	-0.0870554	0.00866069
						57.925	5.027	4.602	5.151		57.965	-0.0848611	-0.0877877	0.00667303
						58.005	5.02	4.594	5.152		58.0445	-0.0849657	-0.0883108	0.00468538
						58.084	5.013	4.586	5.151		58.1235	-0.0850625	-0.0889293	0.00281149
						58.163	5.006	4.577	5.151		58.2025	-0.0850704	-0.0895596	0.000838215
						58.242	4.999	4.569	5.15		58.282	-0.0852796	-0.0901873	-0.00114944
						58.322	4.991	4.56	5.15		58.3615	-0.085175	-0.0905011	-0.00292787
						58.401	4.984	4.551	5.148		58.4405	-0.0852783	-0.0911209	-0.00489068
						58.48	4.977	4.542	5.147		58.52	-0.0852783	-0.091644	-0.00677372
						58.56	4.97	4.533	5.146		58.5995	-0.0852783	-0.0921671	-0.00855215
						58.639	4.962	4.524	5.144		58.6785	-0.0853829	-0.0926901	-0.0104352
						58.718	4.956	4.515	5.143		58.7575	-0.0854862	-0.0930001	-0.0121914
						58.797	4.949	4.506	5.141		58.837	-0.0854862	-0.0935231	-0.0139698
						58.877	4.942	4.498	5.139		58.9165	-0.0853816	-0.0940462	-0.0156436
						58.956	4.935	4.489	5.136		58.9955	-0.0853816	-0.0943561	-0.0173998
						59.035	4.928	4.481	5.134		59.0745	-0.0853816	-0.0947746	-0.0191783
						59.114	4.921	4.472	5.131		59.154	-0.0851724	-0.095193	-0.0208521
						59.194	4.913	4.463	5.128		59.2335	-0.0850677	-0.0954022	-0.0226305
						59.273	4.906	4.454	5.126		59.3125	-0.0850677	-0.0958155	-0.0243867
						59.352	4.9	4.445	5.123		59.392	-0.0850677	-0.0960247	-0.0260605
						59.432	4.892	4.436	5.119		59.4715	-0.0849631	-0.0961293	-0.0276297
						59.511	4.886	4.427	5.116		59.5505	-0.0848585	-0.0964431	-0.0294081
						59.59	4.879	4.418	5.112		59.6295	-0.0847552	-0.0967531	-0.031061
						59.669	4.872	4.408	5.108		59.709	-0.0847552	-0.0970669	-0.0325256
						59.749	4.865	4.4	5.104		59.7885	-0.0846506	-0.0970669	-0.0341994
						59.828	4.859	4.391	5.1		59.8675	-0.0845473	-0.0972735	-0.0358523
						59.907	4.852	4.382	5.095		59.9465	-0.0845473	-0.0974827	-0.0373169
						59.986	4.845	4.374	5.09		60.026	-0.0844427	-0.097692	-0.0388861
						60.066	4.837	4.366	5.085		60.1055	-0.0843381	-0.0977966	-0.0404553
						60.145	4.83	4.357	5.08		60.1845	-0.0841314	-0.0978999	-0.0419016
						60.224	4.824	4.348	5.075		60.264	-0.0840268	-0.0977953	-0.0434708
						60.304	4.817	4.34	5.069		60.3435	-0.083713	-0.0980045	-0.0449354
						60.383	4.811	4.332	5.064		60.4225	-0.083713	-0.0978999	-0.0464
						60.462	4.804	4.324	5.058		60.5015	-0.083713	-0.0980032	-0.0478463
						60.541	4.797	4.315	5.053		60.581	-0.0836084	-0.0981078	-0.0492062
						60.621	4.79	4.306	5.047		60.6605	-0.0835038	-0.0980032	-0.0506708
						60.7	4.783	4.298	5.041		60.7395	-0.0834005	-0.0981065	-0.0520138
						60.779	4.777	4.29	5.035		60.8185	-0.0832958	-0.0980019	-0.0533738
						60.858	4.77	4.282	5.029		60.898	-0.0830866	-0.0977927	-0.0546291
						60.938	4.763	4.274	5.022		60.9775	-0.082982	-0.0977927	-0.0559891
						61.017	4.757	4.266	5.016		61.0565	-0.0828787	-0.0976894	-0.0572288
						61.096	4.749	4.257	5.01		61.136	-0.0827741	-0.0976894	-0.0585888
						61.176	4.743	4.249	5.003		61.2155	-0.0824602	-0.0975847	-0.0596349
						61.255	4.737	4.241	4.995		61.2945	-0.0821464	-0.0976894	-0.0608903
						61.334	4.731	4.233	4.989		61.3735	-0.0821464	-0.0974827	-0.0620266
						61.413	4.723	4.225	4.982		61.453	-0.0821464	-0.0974827	-0.0631774
						61.493	4.718	4.218	4.975		61.5325	-0.0818326	-0.0972735	-0.0643281
						61.572	4.712	4.21	4.968		61.6115	-0.0818326	-0.0970669	-0.0654645
						61.651	4.705	4.202	4.96		61.6905	-0.0816233	-0.0970669	-0.0665106
						61.73	4.699	4.195	4.953		61.77	-0.0814141	-0.0967531	-0.0676614
						61.81	4.693	4.187	4.946		61.8495	-0.0813095	-0.0965438	-0.0688121
						61.889	4.686	4.18	4.939		61.9285	-0.0809996	-0.0962339	-0.0698452
						61.968	4.679	4.173	4.932		62.008	-0.0809996	-0.0962339	-0.0707867
						62.048	4.673	4.165	4.924		62.0875	-0.0806857	-0.0959201	-0.0718328
						62.127	4.666	4.158	4.917		62.1665	-0.0803719	-0.0956062	-0.072879
						62.206	4.66	4.151	4.909		62.2455	-0.0802686	-0.0952963	-0.0738087
						62.285	4.653	4.143	4.902		62.325	-0.0800594	-0.0949825	-0.0747502
						62.365	4.646	4.136	4.894		62.4045	-0.0800594	-0.0946686	-0.0755871
						62.444	4.64	4.129	4.887		62.4835	-0.0799561	-0.094462	-0.0765169
						62.523	4.634	4.121	4.879		62.5625	-0.0798514	-0.0942528	-0.0774584
						62.602	4.628	4.114	4.871		62.642	-0.0796422	-0.0940436	-0.0781907
						62.682	4.621	4.107	4.864		62.7215	-0.0793284	-0.0936251	-0.0790276
						62.761	4.615	4.1	4.856		62.8005	-0.0791218	-0.0934185	-0.0799574
						62.84	4.609	4.093	4.848		62.88	-0.0789125	-0.0932093	-0.0806897
						62.92	4.603	4.086	4.841		62.9595	-0.0788079	-0.0928954	-0.0815266
						62.999	4.597	4.078	4.833		63.0385	-0.0785987	-0.0926862	-0.0822589
						63.078	4.59	4.071	4.825		63.1175	-0.0781855	-0.0923763	-0.0830853
						63.157	4.585	4.065	4.818		63.197	-0.0780809	-0.0920625	-0.0836084
						63.237	4.578	4.058	4.81		63.2765	-0.077767	-0.091644	-0.0843407
						63.316	4.572	4.051	4.802		63.3555	-0.0775604	-0.0913341	-0.0850638
						63.395	4.566	4.044	4.795		63.4345	-0.0772466	-0.0910202	-0.0855869
						63.474	4.56	4.036	4.787		63.514	-0.0772466	-0.0907064	-0.0863192
						63.554	4.553	4.03	4.779		63.5935	-0.0770373	-0.0903926	-0.0869469
						63.633	4.547	4.023	4.772		63.6725	-0.0768307	-0.0900826	-0.0875667
						63.712	4.541	4.015	4.765		63.752	-0.0766215	-0.0898734	-0.0879851
						63.792	4.535	4.009	4.757		63.8315	-0.0764123	-0.0895596	-0.0886128
						63.871	4.529	4.002	4.749		63.9105	-0.0761965	-0.0892379	-0.0891254
						63.95	4.523	3.995	4.742		63.9895	-0.0759978	-0.0889358	-0.0896524
						64.029	4.517	3.989	4.734		64.069	-0.0757885	-0.088622	-0.0902801
						64.109	4.511	3.982	4.726		64.1485	-0.0756839	-0.0883081	-0.0908032
						64.188	4.505	3.975	4.718		64.2275	-0.0754773	-0.0879982	-0.0912164
						64.267	4.499	3.969	4.711		64.3065	-0.0753727	-0.0875798	-0.0917395
						64.346	4.493	3.962	4.703		64.386	-0.0751635	-0.0872659	-0.0921579
						64.426	4.487	3.955	4.695		64.4655	-0.0749542	-0.0867429	-0.0925764
						64.505	4.481	3.948	4.688		64.5445	-0.0748509	-0.0865362	-0.0928863
						64.584	4.475	3.942	4.68		64.624	-0.0747463	-0.0862224	-0.0933047
						64.664	4.469	3.935	4.672		64.7035	-0.0746417	-0.0859086	-0.093514
						64.743	4.463	3.928	4.665		64.7825	-0.0744259	-0.0856915	-0.0938173
						64.822	4.457	3.921	4.657		64.8615	-0.0741226	-0.0853881	-0.0941377
						64.901	4.451	3.914	4.649		64.941	-0.0739133	-0.0850743	-0.0944516
						64.981	4.445	3.908	4.641		65.0205	-0.0738087	-0.0847604	-0.0947654
						65.06	4.439	3.902	4.633		65.0995	-0.0736021	-0.0844505	-0.0948687
						65.139	4.434	3.895	4.626		65.1785	-0.0734975	-0.0842413	-0.0951826
						65.218	4.428	3.889	4.618		65.258	-0.0732883	-0.0840321	-0.0952872
						65.298	4.421	3.882	4.61		65.3375	-0.073079	-0.0836136	-0.095601
						65.377	4.415	3.875	4.602		65.4165	-0.0728724	-0.0832004	-0.0958076
						65.456	4.409	3.869	4.594		65.496	-0.0726632	-0.0828865	-0.0959122
						65.536	4.403	3.862	4.586		65.5755	-0.0725586	-0.0826773	-0.0961215
						65.615	4.397	3.856	4.578		65.6545	-0.0724461	-0.0824602	-0.0962169
						65.694	4.392	3.85	4.571		65.7335	-0.0722461	-0.0821569	-0.0963307
						65.773	4.386	3.843	4.563		65.813	-0.0721414	-0.081843	-0.0964353
						65.853	4.38	3.836	4.555		65.8925	-0.071723	-0.0814246	-0.0966445
						65.932	4.374	3.83	4.547		65.9715	-0.071723	-0.0811147	-0.0967478
						66.011	4.369	3.823	4.54		66.0505	-0.0716184	-0.0809054	-0.0966432
						66.09	4.364	3.816	4.532		66.13	-0.0715138	-0.0805916	-0.0967478
						66.17	4.358	3.81	4.525		66.2095	-0.0711999	-0.0803824	-0.0968524
						66.249	4.352	3.803	4.517		66.2885	-0.0710966	-0.0801758	-0.0968524
						66.328	4.347	3.797	4.509		66.368	-0.070992	-0.0798619	-0.0969571
						66.408	4.341	3.791	4.502		66.4475	-0.0707828	-0.0795481	-0.0968524
						66.487	4.336	3.784	4.494		66.5265	-0.0706716	-0.0794356	-0.0969466
						66.566	4.331	3.778	4.486		66.6055	-0.0706795	-0.0791322	-0.0969557
						66.645	4.325	3.772	4.478		66.685	-0.0703656	-0.078923	-0.0969557
						66.725	4.32	3.766	4.47		66.7645	-0.070261	-0.0788184	-0.0970604
						66.804	4.314	3.759	4.463		66.8435	-0.0700544	-0.0784052	-0.0969571
						66.883	4.309	3.753	4.455		66.9225	-0.0699498	-0.0781959	-0.0969571
						66.962	4.304	3.747	4.447		67.002	-0.0697406	-0.0780913	-0.0968524
						67.042	4.298	3.741	4.439		67.0815	-0.0696359	-0.0777775	-0.0969571
						67.121	4.293	3.735	4.431		67.1605	-0.069326	-0.0775709	-0.0968538
						67.2	4.287	3.729	4.424		67.24	-0.0692214	-0.0773616	-0.0968538
						67.28	4.281	3.722	4.416		67.3195	-0.0690122	-0.0770478	-0.0967491
						67.359	4.276	3.716	4.408		67.3985	-0.068901	-0.076832	-0.0967387
						67.438	4.271	3.71	4.401		67.4775	-0.068701	-0.076632	-0.0967478
						67.517	4.266	3.704	4.393		67.557	-0.0684917	-0.0764227	-0.0966432
						67.597	4.261	3.698	4.385		67.6365	-0.0683871	-0.0762135	-0.0965386
						67.676	4.256	3.692	4.377		67.7155	-0.0682838	-0.0760069	-0.0965386
						67.755	4.25	3.686	4.369		67.7945	-0.0681792	-0.0755885	-0.0965386
						67.834	4.245	3.68	4.361		67.874	-0.06797	-0.0754838	-0.0963294
						67.914	4.241	3.674	4.353		67.9535	-0.06797	-0.0752746	-0.096434
						67.993	4.235	3.668	4.346		68.0325	-0.0676601	-0.075068	-0.0963307
						68.072	4.231	3.663	4.338		68.112	-0.0675554	-0.0748588	-0.0962261
						68.152	4.226	3.657	4.33		68.1915	-0.0674508	-0.0746495	-0.0962261
						68.231	4.221	3.651	4.323		68.2705	-0.067443	-0.0743292	-0.0961123
						68.31	4.215	3.645	4.315		68.3495	-0.0671383	-0.0741278	-0.0960182
						68.389	4.21	3.639	4.307		68.429	-0.0670337	-0.0739186	-0.0960182
						68.469	4.205	3.634	4.299		68.5085	-0.0668245	-0.0736047	-0.0960182
						68.548	4.2	3.627	4.292		68.5875	-0.0668245	-0.0735014	-0.0959148
						68.627	4.195	3.622	4.284		68.667	-0.0667198	-0.0732922	-0.0958102
						68.707	4.19	3.616	4.276		68.7465	-0.0665106	-0.073083	-0.0958102
						68.786	4.184	3.61	4.268		68.8255	-0.066406	-0.0729783	-0.0957056
						68.865	4.179	3.604	4.26		68.9045	-0.066406	-0.0727717	-0.0956023
						68.944	4.174	3.598	4.252		68.984	-0.0663014	-0.0725625	-0.0954977
						69.024	4.168	3.592	4.244		69.0635	-0.0661968	-0.0723533	-0.0954977
						69.103	4.163	3.587	4.236		69.1425	-0.0659823	-0.0721375	-0.0953839
						69.182	4.158	3.581	4.228		69.2215	-0.0658856	-0.0718328	-0.0952898
						69.261	4.153	3.576	4.22		69.301	-0.0657809	-0.0716236	-0.0952898
						69.341	4.147	3.57	4.213		69.3805	-0.0655717	-0.071519	-0.0951852
						69.42	4.142	3.564	4.205		69.4595	-0.0653651	-0.0713124	-0.0950819
						69.499	4.136	3.558	4.198		69.539	-0.0653651	-0.0709985	-0.0949772
						69.579	4.131	3.552	4.19		69.6185	-0.0650513	-0.0706847	-0.0948726
						69.658	4.126	3.547	4.182		69.6975	-0.0649466	-0.0703709	-0.094768
						69.737	4.121	3.541	4.174		69.7765	-0.0648433	-0.0702675	-0.0946647
						69.816	4.116	3.535	4.166		69.856	-0.0647387	-0.0701629	-0.0944555
						69.896	4.111	3.53	4.159		69.9355	-0.0647387	-0.0698491	-0.0944555
						69.975	4.106	3.524	4.151		70.0145	-0.0645243	-0.0697379	-0.0943417
						70.054	4.101	3.518	4.144		70.0935	-0.0642196	-0.0694333	-0.094143
						70.133	4.096	3.513	4.136		70.173	-0.064115	-0.0691194	-0.0940383
						70.213	4.091	3.508	4.128		70.2525	-0.0640104	-0.0690148	-0.0939337
						70.292	4.086	3.503	4.121		70.3315	-0.0638037	-0.0687049	-0.0937271
						70.371	4.081	3.497	4.113		70.411	-0.0635945	-0.0686003	-0.0936225
						70.451	4.075	3.491	4.106		70.4905	-0.0636991	-0.0682864	-0.0935179
						70.53	4.07	3.486	4.098		70.5695	-0.0634899	-0.0680772	-0.0933087
						70.609	4.065	3.481	4.091		70.6485	-0.0632833	-0.0678706	-0.0932054
						70.688	4.061	3.476	4.083		70.728	-0.0631787	-0.0676614	-0.0929961
						70.768	4.055	3.471	4.075		70.8075	-0.0630741	-0.0673475	-0.0929961
						70.847	4.05	3.465	4.068		70.8865	-0.0631708	-0.0671318	-0.0927791
						70.926	4.045	3.46	4.061		70.9655	-0.0629695	-0.067035	-0.0927882
						71.005	4.04	3.454	4.053		71.045	-0.0627602	-0.0667212	-0.092579
						71.085	4.036	3.449	4.046		71.1245	-0.0627602	-0.0665119	-0.0924744
						71.164	4.031	3.444	4.038		71.2035	-0.0626569	-0.0663053	-0.0923711
						71.243	4.026	3.439	4.031		71.283	-0.0626569	-0.0660961	-0.0922665
						71.323	4.021	3.433	4.023		71.3625	-0.0626569	-0.0658869	-0.0920572
						71.402	4.015	3.428	4.016		71.4415	-0.0624477	-0.0656776	-0.091848
						71.481	4.011	3.423	4.009		71.5205	-0.0623444	-0.065471	-0.0916414
						71.56	4.005	3.417	4.001		71.6	-0.0622398	-0.0651572	-0.0916414
						71.64	4.001	3.413	3.994		71.6795	-0.0621352	-0.0650526	-0.0914322
						71.719	3.995	3.408	3.987		71.7585	-0.0621286	-0.0648381	-0.0912151
						71.798	3.991	3.402	3.98		71.8375	-0.0619272	-0.0646367	-0.0911209
						71.877	3.985	3.397	3.972		71.917	-0.0619272	-0.0644275	-0.0909117
						71.957	3.981	3.392	3.965		71.9965	-0.061718	-0.0643229	-0.0908071
						72.036	3.976	3.387	3.958		72.0755	-0.0615114	-0.064013	-0.0907038
						72.115	3.972	3.382	3.951		72.155	-0.0614068	-0.0638037	-0.0904946
						72.195	3.967	3.377	3.943		72.2345	-0.0614068	-0.0636991	-0.0904946
						72.274	3.962	3.372	3.936		72.3135	-0.0613022	-0.0634899	-0.0902853
						72.353	3.958	3.367	3.929		72.3925	-0.0613022	-0.0632833	-0.0900787
						72.432	3.953	3.362	3.922		72.472	-0.0613022	-0.0631787	-0.0898695
						72.512	3.948	3.357	3.915		72.5515	-0.0610929	-0.0628648	-0.0897649
						72.591	3.943	3.353	3.907		72.6305	-0.0610864	-0.0627537	-0.0895478
						72.67	3.938	3.347	3.901		72.7095	-0.0610916	-0.0625523	-0.089349
						72.749	3.933	3.343	3.893		72.789	-0.060987	-0.0623431	-0.0892444
						72.829	3.929	3.338	3.886		72.8685	-0.0610916	-0.0623431	-0.0890352
						72.908	3.924	3.333	3.879		72.9475	-0.0609883	-0.0621365	-0.0888286
						72.987	3.919	3.328	3.872		73.027	-0.0608837	-0.0619272	-0.088724
						73.067	3.913	3.323	3.865		73.1065	-0.0607791	-0.061718	-0.0885148
						73.146	3.909	3.319	3.858		73.1855	-0.0607791	-0.0615088	-0.0884101
						73.225	3.904	3.314	3.851		73.2645	-0.0606758	-0.0615088	-0.0882035
						73.304	3.9	3.309	3.844		73.344	-0.0605712	-0.0611949	-0.0880989
						73.384	3.894	3.304	3.837		73.4235	-0.0605712	-0.0610903	-0.0878897
						73.463	3.889	3.299	3.83		73.5025	-0.0604679	-0.0608837	-0.0876831
						73.542	3.885	3.294	3.823		73.5815	-0.0602587	-0.0606745	-0.0874738
						73.621	3.88	3.289	3.816		73.661	-0.060154	-0.0604653	-0.0872646
						73.701	3.874	3.284	3.809		73.7405	-0.0600494	-0.0603607	-0.0870554
						73.78	3.869	3.279	3.802		73.8195	-0.0598428	-0.060154	-0.0868488
						73.859	3.864	3.275	3.795		73.899	-0.0598428	-0.0600494	-0.0866396
						73.939	3.86	3.27	3.788		73.9785	-0.0597382	-0.0598402	-0.0864303
						74.018	3.855	3.266	3.781		74.0575	-0.0596336	-0.059631	-0.0862211
						74.097	3.85	3.261	3.774		74.1365	-0.059427	-0.0595277	-0.0861178
						74.176	3.846	3.256	3.767		74.216	-0.0593224	-0.0593184	-0.085804
						74.256	3.842	3.251	3.76		74.2955	-0.0592178	-0.0591092	-0.0856993
						74.335	3.836	3.247	3.754		74.3745	-0.0591144	-0.0590059	-0.0854927
						74.414	3.833	3.243	3.747		74.4535	-0.0590098	-0.0589013	-0.0852835
						74.493	3.828	3.239	3.74		74.533	-0.0590098	-0.0586921	-0.0849697
						74.573	3.823	3.234	3.733		74.6125	-0.0589052	-0.0583782	-0.0847604
						74.652	3.818	3.229	3.727		74.6915	-0.0588019	-0.0582749	-0.0846571
						74.731	3.813	3.225	3.72		74.771	-0.0588019	-0.0580657	-0.0843433
						74.811	3.809	3.22	3.713		74.8505	-0.0586973	-0.0578565	-0.0842387
						74.89	3.805	3.216	3.707		74.9295	-0.0585927	-0.0578565	-0.0840294
						74.969	3.8	3.212	3.7		75.0085	-0.0584894	-0.0577532	-0.0837195
						75.048	3.795	3.207	3.693		75.088	-0.0583848	-0.0576486	-0.0836149
						75.128	3.791	3.203	3.687		75.1675	-0.0583848	-0.0573347	-0.0833011
						75.207	3.787	3.198	3.68		75.2465	-0.0581782	-0.0571281	-0.0831978
						75.286	3.781	3.195	3.674		75.3255	-0.0580735	-0.0570235	-0.0829885
						75.365	3.777	3.19	3.668		75.405	-0.0579689	-0.0569189	-0.0827793
						75.445	3.773	3.185	3.661		75.4845	-0.0579689	-0.0569189	-0.0825701
						75.524	3.768	3.181	3.655		75.5635	-0.0577623	-0.0568156	-0.0823635
						75.603	3.764	3.177	3.648		75.643	-0.0576577	-0.0565017	-0.0821543
						75.683	3.758	3.172	3.642		75.7225	-0.0575531	-0.0563971	-0.0820496
						75.762	3.754	3.167	3.635		75.8015	-0.0575531	-0.0561879	-0.0817358
						75.841	3.75	3.163	3.629		75.8805	-0.0575531	-0.0560846	-0.0816325
						75.92	3.745	3.159	3.622		75.96	-0.0574485	-0.05598	-0.0813187
						76	3.74	3.155	3.616		76.0395	-0.0573439	-0.0558754	-0.081214
						76.079	3.735	3.15	3.609		76.1185	-0.0572406	-0.0555654	-0.0810074
						76.158	3.73	3.146	3.603		76.1975	-0.0570313	-0.0555654	-0.0807982
						76.237	3.726	3.142	3.597		76.277	-0.0570313	-0.0553562	-0.0806936
						76.317	3.722	3.138	3.591		76.3565	-0.0568221	-0.055147	-0.0804844
						76.396	3.717	3.134	3.584		76.4355	-0.0568221	-0.0552503	-0.0802777
						76.475	3.713	3.129	3.578		76.515	-0.0566129	-0.0551457	-0.0801731
						76.555	3.708	3.125	3.572		76.5945	-0.0567175	-0.0549364	-0.0800685
						76.634	3.704	3.121	3.565		76.6735	-0.0564037	-0.0548318	-0.0797547
						76.713	3.699	3.117	3.559		76.7525	-0.056507	-0.0547285	-0.0796514
						76.792	3.695	3.112	3.553		76.832	-0.0564023	-0.0546239	-0.0794421
						76.872	3.691	3.108	3.546		76.9115	-0.056507	-0.0545193	-0.0792329
						76.951	3.687	3.104	3.54		76.9905	-0.0564037	-0.054416	-0.078923
						77.03	3.682	3.099	3.533		77.0695	-0.056299	-0.0543114	-0.0788184
						77.109	3.678	3.095	3.527		77.149	-0.0564037	-0.0542068	-0.0786092
						77.189	3.673	3.091	3.521		77.2285	-0.056299	-0.0541022	-0.0785046
						77.268	3.668	3.086	3.515		77.3075	-0.0561957	-0.0539988	-0.0782979
						77.347	3.664	3.083	3.508		77.387	-0.0560911	-0.0539988	-0.0780887
						77.427	3.659	3.078	3.502		77.4665	-0.0559865	-0.053685	-0.0779841
						77.506	3.655	3.074	3.496		77.5455	-0.0558819	-0.053685	-0.0777749
						77.585	3.65	3.07	3.49		77.6245	-0.0557786	-0.0534784	-0.0775683
						77.664	3.645	3.065	3.484		77.704	-0.055674	-0.0533738	-0.077359
						77.744	3.641	3.061	3.478		77.7835	-0.0555694	-0.0533738	-0.0771498
						77.823	3.637	3.057	3.472		77.8625	-0.0553627	-0.0532705	-0.0770465
						77.902	3.632	3.053	3.466		77.9415	-0.0553627	-0.0531659	-0.0768373
						77.981	3.627	3.049	3.459		78.021	-0.0552581	-0.0530613	-0.076628
						78.061	3.623	3.044	3.453		78.1005	-0.0551535	-0.0529566	-0.0764188
						78.14	3.619	3.04	3.447		78.1795	-0.0549469	-0.05275	-0.0763155
						78.219	3.614	3.036	3.441		78.259	-0.0547377	-0.0526454	-0.0761063
						78.299	3.61	3.032	3.435		78.3385	-0.0547377	-0.0525408	-0.0760017
						78.378	3.606	3.028	3.429		78.4175	-0.0546278	-0.052431	-0.0757859
						78.457	3.602	3.024	3.423		78.4965	-0.0544265	-0.0522283	-0.0755858
						78.536	3.598	3.019	3.417		78.576	-0.0542172	-0.0521237	-0.0753766
						78.616	3.594	3.015	3.411		78.6555	-0.0541126	-0.0521237	-0.0751674
						78.695	3.589	3.011	3.405		78.7345	-0.0541126	-0.0520203	-0.0749608
						78.774	3.585	3.007	3.399		78.8135	-0.0539034	-0.0519157	-0.0747515
						78.853	3.581	3.004	3.393		78.893	-0.0537988	-0.0518111	-0.0744377
						78.933	3.577	2.999	3.387		78.9725	-0.0537988	-0.0516019	-0.0742285
						79.012	3.573	2.995	3.382		79.0515	-0.0536955	-0.0514986	-0.0740219
						79.091	3.568	2.991	3.376		79.131	-0.0533816	-0.0514986	-0.0739173
						79.171	3.564	2.986	3.37		79.2105	-0.0534862	-0.0514986	-0.0736034
						79.25	3.56	2.982	3.364		79.2895	-0.0532731	-0.0514934	-0.0733876
						79.329	3.555	2.978	3.359		79.3685	-0.053175	-0.0513953	-0.073083
						79.408	3.551	2.975	3.353		79.448	-0.0529658	-0.0511861	-0.0729783
						79.488	3.547	2.971	3.347		79.5275	-0.0527566	-0.0511861	-0.0726645
						79.567	3.542	2.967	3.342		79.6065	-0.0527566	-0.0509794	-0.0723546
						79.646	3.538	2.963	3.336		79.6855	-0.052652	-0.0509794	-0.07225
						79.725	3.534	2.958	3.33		79.765	-0.0524427	-0.0508748	-0.0719361
						79.805	3.53	2.954	3.325		79.8445	-0.0522335	-0.0506656	-0.0716223
						79.884	3.526	2.95	3.319		79.9235	-0.0521302	-0.0505623	-0.071519
						79.963	3.521	2.947	3.314		80.003	-0.0520256	-0.0504577	-0.0712051
						80.043	3.517	2.943	3.308		80.0825	-0.0517117	-0.0505623	-0.0709959
						80.122	3.513	2.939	3.302		80.1615	-0.0516032	-0.0503491	-0.0707815
						80.201	3.509	2.935	3.297		80.2405	-0.0515038	-0.0501465	-0.0704768
						80.28	3.505	2.93	3.291		80.32	-0.0513992	-0.0499372	-0.0703722
						80.36	3.501	2.926	3.285		80.3995	-0.0512946	-0.0499372	-0.0700583
						80.439	3.497	2.923	3.28		80.4785	-0.0508814	-0.0496273	-0.0698517
						80.518	3.493	2.919	3.274		80.5575	-0.0507768	-0.0494181	-0.0695379
						80.597	3.488	2.915	3.269		80.637	-0.0506721	-0.0493135	-0.0693286
						80.677	3.484	2.911	3.263		80.7165	-0.0504629	-0.0492089	-0.0689102
						80.756	3.48	2.907	3.258		80.7955	-0.0502563	-0.0491056	-0.0687036
						80.835	3.476	2.903	3.252		80.875	-0.0499425	-0.0488963	-0.0682851
						80.915	3.472	2.9	3.246		80.9545	-0.0497332	-0.0487917	-0.0680759
						80.994	3.468	2.895	3.241		81.0335	-0.0496247	-0.0486832	-0.0678614
						81.073	3.464	2.892	3.235		81.1125	-0.0495253	-0.0485838	-0.0675554
						81.152	3.46	2.888	3.229		81.192	-0.0492115	-0.0483746	-0.0672416
						81.232	3.456	2.883	3.224		81.2715	-0.0491069	-0.0481653	-0.0669278
						81.311	3.452	2.879	3.218		81.3505	-0.0487969	-0.0479587	-0.0667212
						81.39	3.447	2.875	3.212		81.4295	-0.0486923	-0.0478541	-0.0663027
						81.469	3.444	2.871	3.207		81.509	-0.0483785	-0.0477495	-0.0659889
						81.549	3.439	2.867	3.201		81.5885	-0.0482739	-0.0474357	-0.065675
						81.628	3.435	2.863	3.196		81.6675	-0.0481706	-0.0472291	-0.0652618
						81.707	3.43	2.859	3.191		81.747	-0.0479613	-0.0471244	-0.0650526
						81.787	3.426	2.855	3.186		81.8265	-0.0477521	-0.0468106	-0.0645295
						81.866	3.422	2.851	3.18		81.9055	-0.0475403	-0.0465988	-0.0642117
						81.945	3.417	2.847	3.175		81.9845	-0.047233	-0.0464994	-0.0639057
						82.024	3.413	2.843	3.169		82.064	-0.0469191	-0.0461855	-0.0635919
						82.104	3.409	2.839	3.164		82.1435	-0.0468145	-0.0461855	-0.0631734
						82.183	3.405	2.835	3.158		82.2225	-0.0464013	-0.0458756	-0.0628635
						82.262	3.401	2.832	3.153		82.3015	-0.0462967	-0.0456664	-0.0625497
						82.341	3.397	2.828	3.147		82.381	-0.0459828	-0.0454572	-0.0622359
						82.421	3.394	2.825	3.142		82.4605	-0.045669	-0.0451433	-0.0618174
						82.5	3.39	2.821	3.137		82.5395	-0.0454624	-0.04504	-0.0615075
						82.579	3.386	2.816	3.132		82.619	-0.0452532	-0.0447262	-0.0611936
						82.659	3.382	2.812	3.126		82.6985	-0.0449393	-0.0446216	-0.0607752
						82.738	3.378	2.809	3.121		82.7775	-0.0446229	-0.0444097	-0.0603528
						82.817	3.374	2.805	3.116		82.8565	-0.0444189	-0.0441024	-0.0599422
						82.896	3.371	2.801	3.111		82.936	-0.0442096	-0.0438932	-0.0595237
						82.976	3.367	2.798	3.105		83.0155	-0.0438958	-0.043684	-0.0592099
						83.055	3.364	2.794	3.1		83.0945	-0.0436892	-0.043374	-0.0587967
						83.134	3.36	2.79	3.094		83.174	-0.0433754	-0.0431648	-0.0583782
						83.214	3.356	2.786	3.089		83.2535	-0.0431661	-0.0429556	-0.0579598
						83.293	3.352	2.783	3.084		83.3325	-0.0429569	-0.0426418	-0.0576459
						83.372	3.349	2.779	3.079		83.4115	-0.0427503	-0.0424351	-0.0572327
						83.451	3.345	2.775	3.074		83.491	-0.0424338	-0.0422233	-0.0568116
						83.531	3.341	2.771	3.069		83.5705	-0.042222	-0.0420115	-0.0563906
						83.61	3.338	2.768	3.064		83.6495	-0.0420101	-0.0419042	-0.0559695
						83.689	3.334	2.764	3.06		83.7285	-0.0418035	-0.0415943	-0.0555563
						83.768	3.33	2.761	3.055		83.808	-0.0415917	-0.0413825	-0.0552398
						83.848	3.327	2.757	3.05		83.8875	-0.0412752	-0.0411706	-0.0548188
						83.927	3.324	2.753	3.045		83.9665	-0.0410686	-0.0408607	-0.0544055
						84.006	3.32	2.749	3.041		84.046	-0.0408568	-0.0406489	-0.0539845
						84.086	3.317	2.745	3.036		84.1255	-0.0405403	-0.040437	-0.053668
						84.165	3.313	2.741	3.032		84.2045	-0.0403285	-0.0403298	-0.0532469
						84.244	3.31	2.738	3.027		84.2835	-0.0401219	-0.0401232	-0.0528337
						84.323	3.307	2.734	3.023		84.363	-0.0398054	-0.0399113	-0.0525173
						84.403	3.303	2.731	3.019		84.4425	-0.0395936	-0.0396995	-0.0520962
						84.482	3.3	2.727	3.014		84.5215	-0.0393817	-0.039383	-0.0516751
						84.561	3.297	2.724	3.01		84.6005	-0.0391751	-0.0391764	-0.0513652
						84.64	3.294	2.721	3.006		84.68	-0.0389633	-0.0389646	-0.0509441
						84.72	3.291	2.718	3.001		84.7595	-0.0386468	-0.0388574	-0.0506277
						84.799	3.288	2.714	2.997		84.8385	-0.0384402	-0.0386507	-0.0502145
						84.878	3.285	2.71	2.993		84.918	-0.0382284	-0.0384389	-0.0497934
						84.958	3.282	2.707	2.989		84.9975	-0.0380165	-0.0382271	-0.0494769
						85.037	3.279	2.704	2.985		85.0765	-0.0378047	-0.0379106	-0.0490559
						85.116	3.275	2.702	2.98		85.1555	-0.0375981	-0.037704	-0.0486426
						85.195	3.272	2.698	2.976		85.235	-0.0373862	-0.0375968	-0.0483262
						85.275	3.27	2.696	2.972		85.3145	-0.0371744	-0.0373849	-0.0479051
						85.354	3.267	2.693	2.968		85.3935	-0.0368579	-0.0371731	-0.0475887
						85.433	3.264	2.69	2.964		85.4725	-0.0366513	-0.0369665	-0.0471754
						85.512	3.261	2.687	2.961		85.552	-0.0364395	-0.0367546	-0.046859
						85.592	3.258	2.684	2.957		85.6315	-0.0362276	-0.0365428	-0.0464379
						85.671	3.256	2.681	2.954		85.7105	-0.036021	-0.0364395	-0.0460247
						85.75	3.253	2.678	2.95		85.79	-0.0358092	-0.036123	-0.0457082
						85.83	3.25	2.675	2.946		85.8695	-0.0355973	-0.0360158	-0.0452872
						85.909	3.247	2.672	2.943		85.9485	-0.0353855	-0.035804	-0.0448661
						85.988	3.245	2.67	2.939		86.0275	-0.0351789	-0.035494	-0.0445562
						86.067	3.242	2.667	2.936		86.107	-0.034967	-0.0352822	-0.0441351
						86.147	3.24	2.665	2.932		86.1865	-0.0346506	-0.0350704	-0.043714
						86.226	3.237	2.662	2.929		86.2655	-0.0345434	-0.0348585	-0.0433976
						86.305	3.235	2.659	2.926		86.3445	-0.0342334	-0.0346519	-0.0429844
						86.384	3.232	2.657	2.923		86.424	-0.0340216	-0.0344401	-0.0426679
						86.464	3.229	2.655	2.92		86.5035	-0.0337051	-0.0342282	-0.0423514
						86.543	3.227	2.652	2.916		86.5825	-0.0334985	-0.0340216	-0.0420415
						86.622	3.224	2.65	2.914		86.662	-0.0332867	-0.0338098	-0.0416205
						86.702	3.222	2.648	2.911		86.7415	-0.0329702	-0.0335979	-0.041304
						86.781	3.22	2.645	2.908		86.8205	-0.0327584	-0.0333861	-0.0408829
						86.86	3.218	2.643	2.905		86.8995	-0.0325518	-0.0331795	-0.040573
						86.939	3.215	2.64	2.902		86.979	-0.0323399	-0.0329676	-0.040152
						87.019	3.214	2.638	2.899		87.0585	-0.0321281	-0.0328604	-0.0398355
						87.098	3.211	2.636	2.896		87.1375	-0.0319163	-0.0326486	-0.0394144
						87.177	3.209	2.634	2.893		87.2165	-0.031813	-0.0325452	-0.0391045
						87.256	3.207	2.632	2.891		87.296	-0.0316011	-0.0323334	-0.0387881
						87.336	3.205	2.629	2.888		87.3755	-0.0313893	-0.0320169	-0.0384716
						87.415	3.203	2.628	2.885		87.4545	-0.0311827	-0.0318103	-0.0380584
						87.494	3.201	2.625	2.883		87.534	-0.0309708	-0.0317031	-0.0377419
						87.574	3.199	2.623	2.88		87.6135	-0.030759	-0.0314913	-0.0374255
						87.653	3.197	2.621	2.878		87.6925	-0.0306517	-0.0312794	-0.037109
						87.732	3.195	2.619	2.876		87.7715	-0.0304451	-0.0311761	-0.0366958
						87.811	3.193	2.617	2.873		87.851	-0.0303379	-0.0309643	-0.0363793
						87.891	3.191	2.616	2.871		87.9305	-0.0301261	-0.0307524	-0.0359583
						87.97	3.19	2.614	2.869		88.0095	-0.0299194	-0.0305458	-0.0356483
						88.049	3.188	2.612	2.867		88.0885	-0.0297076	-0.0304386	-0.0353319
						88.128	3.186	2.61	2.864		88.168	-0.0296004	-0.0302267	-0.0350154
						88.208	3.184	2.608	2.862

## Sheet: Fig. 7
Fig. 7a					Fig. 7b			Fig. 7c			Fig. 7f			Fig. 7g
					Vehicle	UDP-GlcA		Vehicle	UDP-GlcA		Vehicle	UDP-GlcA			Vehicle						UDP-GlcA
					93	16		58	28		0.983	0.335		Col1a1	1	1.281	1.624	1.175	1.015	1.362	0.676	1.331	0.859	0.485	0.739	0.851
					54	29		69	34		1.116	0.253		Col3a1	1	0.943	1.213	1.262	1.413	0.895	0.362	0.795	0.404	0.915	0.683	0.648
					78	51		112	29		0.607	0.288		Pdgfa	1	1.503	1.283	0.905	1.477	1.804	0.715	0.679	1.013	0.877	0.862	1.048
					61	18		103	18		0.627	0.307		Pdgfb	1	0.994	1.224	0.911	1.232	1.126	0.234	0.623	0.693	0.628	0.489	0.655
					75	23		66	26		0.847	0.616		Pdgfra	1	1.264	1.364	1.865	1.656	1.227	0.892	1.356	0.796	0.518	0.962	0.323
					52	19		71	31		0.982	0.172		Acta2	1	0.982	1.417	1.071	1.749	1.096	0.599	0.819	1.123	0.498	1.028	0.781
					Fig. 7d
					ALT			AST
					Vehicle	UDP-GlcA		Vehicle	UDP-GlcA
					184.5	105.8		290.3	198.7
					205.7	61.1		366.8	155.4
					149.6	112.4		262.9	137.2
					264.3	93.5		307.8	230.8
					184.3	201.9		346.2	117.6
					233.9	87.2		401.1	66.7
					Fig. 7e
					MTS			Sirius Red
					Vehicle	UDP-GlcA		Vehicle	UDP-GlcA
					11.2	1.9		11.2	1.9
					9.42	3.05		9.42	3.05
					7.88	5.28		7.88	5.28
					9.03	5.04		9.03	5.04
					6.28	2.48		6.28	2.48
					5.91	1.99		5.91	1.99

## Sheet: Fig. 8
Fig. 8a				Fig. 8c						Fig. 8e			Fig. 8g			Fig. 8j
										AAV-shNC	AAV-shUxs1		AAV-shNC	AAV-shUxs1		AAV-shNC	AAV-shUxs1
										79	20		65	46		1.024	0.133
										85	15		78	28		0.735	0.544
										39	30		118	41		0.874	0.148
										54	9		81	26		0.829	0.169
										57	12		74	15		1.161	0.302
										42	7		126	42		0.583	0.232
										Fig. 8h						Fig. 8k
																	AAV-shNC						AAV-shUxs1
										ALT			AST			Col1a1	1	1.413	0.791	1.296	1.109	1.402	0.746	0.468	0.947	0.535	0.815	0.939
										AAV-shNC	AAV-shUxs1		AAV-shNC	AAV-shUxs1		Col3a1	1	1.204	1.338	0.992	0.558	0.987	0.399	0.177	0.446	1.009	0.253	0.715
										231	86.3		312.7	169.7		Pdgfa	1	1.658	1.215	0.998	1.629	1.099	0.789	0.149	1.117	0.967	0.951	0.756
AAV-shNC	AAV-shUxs1									199.9	36.7		226.3	107.7		Pdgfb	1	1.096	1.235	1.005	1.359	1.232	0.358	0.687	0.764	0.693	0.539	0.722
1	0.238									170.4	95.5		203.2	118.4		Pdgfra	1	1.394	1.504	1.057	0.826	1.353	0.384	0.496	0.878	0.571	1.061	0.256
0.896	0.229									280.8	110.7		323.9	143.6		Acta2	1	1.083	1.563	1.181	1.529	1.209	0.661	0.903	0.239	0.549	1.134	0.861
1.225	0.164									163.3	83.4		392.9	204.9
										126.4	71.2		256.4	90.9
Fig. 8b
										Fig. 8i
AAV-shNC	AAV-shUxs1
76058.8	155596									MTS			Sirius Red
110320	223553									AAV-shNC	AAV-shUxs1		AAV-shNC	AAV-shUxs1
71169.2	168449									7.45	3.67		6.03	3.03
106072	231626									12.44	2.44		13.37	7.31
64753.8	268382									7.17	1.67		7.42	4.21
119109	300384									8.15	5.44		6.13	4.12
										10.05	5.38		12.02	3.61
										9.13	2.95		10.36	2.57

## Sheet: Supplementary Fig. 1
Supplementary Fig. 1a
	Liver	Colon	Rectum	Urinary bladder	Adipose tissue	Stomach	Duodenum	Small intestine	Gallbladder	Placenta	Kidney	Prostate	Esophagus	Pancreas	Breast	Cervix	Ovary	Fallopian tube	Appendix	Endometrium	Thyroid gland	Adrenal gland	Smooth muscle	Parathyroid gland	Lung	Choroid plexus	Vagina	Salivary gland	Heart muscle	Tonsil	Retina	Seminal vesicle	Lymph node	Spleen	Epididymis	Thymus	Skin	White matter	Tongue	Cerebellum	Cerebral cortex	Thalamus	Hypothalamus	Pons	Pituitary gland	Midbrain	Spinal cord	Medulla oblongata	Basal ganglia
nTPM	137.7	96.5	73.3	54.4	48.5	47.4	45.3	41.1	40.5	38.4	37.5	35.6	34.1	33.7	32	31.5	30	29.6	29.5	29.1	27.8	27.8	23.5	23.1	19	18.1	17.1	16.8	16	14.5	14.3	14	13.3	11.5	10.6	10.3	9.9	9.7	9.5	9.4	9.2	8.4	8.3	8	7.8	7.7	7.6	7.4	7.3
Supplementary Fig. 1b
																Supplementary Fig. 1e							Supplementary Fig. 1g						Supplementary Fig. 1i										Supplementary Fig. 1k						Supplementary Fig. 1M
	Hepatocytes	T-cells	Kupffer cells	Hepatic stellate cells	B-cells	Endothelial cells	Cholangiocytes	Erythroid cells
nTPM	271.7	19.3	20.6	20.7	32.5	14.7	24.3	10.6																					ND	CD-HFD		ND	AMLN		No steatosis	NASH			UDP-Glc			UDP-GlcA
	181	18.1	19.4		8.6																								1	1.428		1	0.889		1	1.638			ND	AMLN		ND	AMLN
	150.8	19.3																											1.463	1.225		1.389	0.769		1.435	1.254			1.2958e+06	2.16242e+06		213409	65814.4
	338.8	18.1																											0.785	0.788		0.873	1.552		0.978	0.881			1.00159e+06	2.05224e+06		332258	97020.4
	232.8																																						993343	1.62818e+06		257383	72850.1
																																							1.14122e+06	2.51199e+06		304327	162097
																																							713861	1.85976e+06		199794	99647.3
Supplementary Fig. 1c						Supplementary Fig. 1d																							Supplementary Fig. 1j										859655	2.21996e+06		243524	186874
																																							Supplementary Fig. 1l
																																							ND	CD-HFD
																																							5	67
																																							3	79
																																							7	101
																																							3	74
																																							0	64
																Supplementary Fig. 1f							Supplementary Fig. 1h																4	67
						Alb			Clec4f			Tek
						Hep	Kupffer	EC	Hep	Kupffer	EC	Hep	Kupffer	EC
						1	0.025	0.006	0.111	1	0.043	0.102	0.151	1
						0.892	0.08	0.011	0.104	1.231	0.107	0.092	0.0105	1.244
						1.114	0.042	0.008	0.093	0.996	0.068	0.065	0.046	1.026
[truncated: 5 more columns]

## Sheet: Supplementary Fig. 2
Supplementary Fig. 2a							Supplementary Fig. 2e							Supplementary Fig. 2f
Body Weight			Liver Weight				Body Weight			Liver Weight				TG			TC			NEFA
Ugdhf/f	Ugdhf/f;Alb-Cre		Ugdhf/f	Ugdhf/f;Alb-Cre			Ugdhf/f	Ugdhf/f;Alb-Cre		Ugdhf/f	Ugdhf/f;Alb-Cre			Ugdhf/f	Ugdhf/f;Alb-Cre		Ugdhf/f	Ugdhf/f;Alb-Cre		Ugdhf/f	Ugdhf/f;Alb-Cre
35.2	40.2		1.43	1.46			23.2	20.2		1.89	1.98			205.2	212.1		63.5	50.9		181.3	126.6
32.7	33.6		1.52	1.55			22.3	23.4		2.01	2.1			151.4	181.8		75.3	81.8		146.2	167.7
29.8	33.9		1.48	1.45			19.4	23.6		1.99	1.9			226.8	251.7		48.2	75.2		157.5	146.1
34.4	30.2		1.31	1.38			24.8	20.9		2.02	2.38			170.3	247.2		73.1	72.4		139.4	146.9
38.1	32.8		1.33	1.27			24.1	24.8		1.99	1.94			244.5	228.1		54.5	82.2		183.6	169
							25.2	22.5		2.44	1.68			205.6	163.1		65.2	63.1		113.2	186.5
							21.6	23.1		1.92	1.92			175.2	154.4		57.1	45.1		106.9	197.6
							22.6	24.9		2.11	2.01			168.4	175.1		68.4	57.2		123.8	187.4
Supplementary Fig. 2b
TG
Ugdhf/f	Ugdhf/f;Alb-Cre
7.84	7.09						Supplementary Fig. 2f
8.38	6.06
7.56	8.39						NAS			Lipid content
9.01	8.24						Ugdhf/f	Ugdhf/f;Alb-Cre		Ugdhf/f	Ugdhf/f;Alb-Cre
8.15	9.27						6	7		63.1	64.2
							7	7		57.5	54.5
							8	8		68	75.5
							7	8		54.8	74.2
Supplementary Fig. 2c							7	6		73.9	68.5
							6	7		61.7	57.2
ALT			AST				7	8		76.6	70.3
Ugdhf/f	Ugdhf/f;Alb-Cre		Ugdhf/f	Ugdhf/f;Alb-Cre			6	7		65	64.4
23.89	27.03		57.78	64.06
30.95	33.1		41.9	56.2
27.82	30.99		45.64	51.98
35.35	25.42		60.7	60.84
28.07	25.34		56.14	50.68

[truncated: 7 more sheets: Supplementary Fig. 3, Supplementary Fig. 4, Supplementary Fig. 5, Supplementary Fig. 6, Supplementary Fig. 7, Supplementary Fig. 8, Supplementary Fig. 9]
